# Supplementary material for: Quantification of left ventricular mass in multiple views of echocardiograms using model-agnostic meta learning in a few-shot setting
Source: PeerJ Comput Sci. 2025 Sep 16;11:e3161. doi: 10.7717/peerj-cs.3161 (PMC12453733; doi:10.7717/peerj-cs.3161)
Supplement: Supplemental Information 1 [file peerj-cs-11-3161-s001.zip]

Archive with 204 entries (197 files):
- code/
- __MACOSX/._code
- code/Figure 1.png
- __MACOSX/code/._Figure 1.png
- code/utils/
- __MACOSX/code/._utils
- code/test.py
- __MACOSX/code/._test.py
- code/README.md
- __MACOSX/code/._README.md
- code/configs/
- __MACOSX/code/._configs
- code/train.py
- __MACOSX/code/._train.py
- code/inference.py
- __MACOSX/code/._inference.py
- code/meta_learning/
- __MACOSX/code/._meta_learning
- code/utils/train_heatmap.py
- __MACOSX/code/utils/._train_heatmap.py
- code/utils/meta_dataset.py
- __MACOSX/code/utils/._meta_dataset.py
- code/utils/fast_adaptation.py
- __MACOSX/code/utils/._fast_adaptation.py
- code/utils/train_metalearning.py
- __MACOSX/code/utils/._train_metalearning.py
- code/utils/evaluation.py
- __MACOSX/code/utils/._evaluation.py
- code/utils/__init__.py
- __MACOSX/code/utils/.___init__.py
- code/utils/__pycache__/
- __MACOSX/code/utils/.___pycache__
- code/utils/model.py
- __MACOSX/code/utils/._model.py
- code/utils/dataset.py
- __MACOSX/code/utils/._dataset.py
- code/utils/loss.py
- __MACOSX/code/utils/._loss.py
- code/utils/utils.py
- __MACOSX/code/utils/._utils.py
- code/utils/DataModule.py
- __MACOSX/code/utils/._DataModule.py
- code/utils/train.py
- __MACOSX/code/utils/._train.py
- code/utils/model_bk.py
- __MACOSX/code/utils/._model_bk.py
- code/utils/optimizer.py
- __MACOSX/code/utils/._optimizer.py
- code/utils/heatmaps.py
- __MACOSX/code/utils/._heatmaps.py
- code/utils/dataset_new.py
- __MACOSX/code/utils/._dataset_new.py
- code/configs/main_bk.yaml
- __MACOSX/code/configs/._main_bk.yaml
- code/configs/scratch_config.yaml
- __MACOSX/code/configs/._scratch_config.yaml
- code/configs/main.yaml
- __MACOSX/code/configs/._main.yaml
- code/meta_learning/utils/
- __MACOSX/code/meta_learning/._utils
- code/meta_learning/model.py
- __MACOSX/code/meta_learning/._model.py
- code/meta_learning/2.train_heatmap.ipynb
- __MACOSX/code/meta_learning/._2.train_heatmap.ipynb
- code/meta_learning/old_train.py
- __MACOSX/code/meta_learning/._old_train.py
- code/utils/__pycache__/__init__.cpython-38.pyc
- __MACOSX/code/utils/__pycache__/.___init__.cpython-38.pyc
- code/utils/__pycache__/loss.cpython-310.pyc
- __MACOSX/code/utils/__pycache__/._loss.cpython-310.pyc
- code/utils/__pycache__/dataset.cpython-310.pyc
- __MACOSX/code/utils/__pycache__/._dataset.cpython-310.pyc
- code/utils/__pycache__/dataset.cpython-311.pyc
- __MACOSX/code/utils/__pycache__/._dataset.cpython-311.pyc
- code/utils/__pycache__/loss.cpython-311.pyc
- __MACOSX/code/utils/__pycache__/._loss.cpython-311.pyc
- code/utils/__pycache__/heatmaps.cpython-310.pyc
- __MACOSX/code/utils/__pycache__/._heatmaps.cpython-310.pyc
- code/utils/__pycache__/heatmaps.cpython-311.pyc
- __MACOSX/code/utils/__pycache__/._heatmaps.cpython-311.pyc
- code/utils/__pycache__/loss.cpython-38.pyc
- __MACOSX/code/utils/__pycache__/._loss.cpython-38.pyc
- code/utils/__pycache__/train.cpython-38.pyc
- __MACOSX/code/utils/__pycache__/._train.cpython-38.pyc
- code/utils/__pycache__/evaluation.cpython-311.pyc
- __MACOSX/code/utils/__pycache__/._evaluation.cpython-311.pyc
- code/utils/__pycache__/evaluation.cpython-310.pyc
- __MACOSX/code/utils/__pycache__/._evaluation.cpython-310.pyc
- code/utils/__pycache__/optimizer.cpython-311.pyc
- __MACOSX/code/utils/__pycache__/._optimizer.cpython-311.pyc
- code/utils/__pycache__/dataset_new.cpython-38.pyc
- __MACOSX/code/utils/__pycache__/._dataset_new.cpython-38.pyc
- code/utils/__pycache__/utils.cpython-38.pyc
- __MACOSX/code/utils/__pycache__/._utils.cpython-38.pyc
- code/utils/__pycache__/optimizer.cpython-310.pyc
- __MACOSX/code/utils/__pycache__/._optimizer.cpython-310.pyc
- code/utils/__pycache__/model.cpython-310.pyc
- __MACOSX/code/utils/__pycache__/._model.cpython-310.pyc
- code/utils/__pycache__/meta_dataset.cpython-38.pyc
- __MACOSX/code/utils/__pycache__/._meta_dataset.cpython-38.pyc
- code/utils/__pycache__/utils.cpython-311.pyc
- __MACOSX/code/utils/__pycache__/._utils.cpython-311.pyc
- code/utils/__pycache__/utils.cpython-310.pyc
- __MACOSX/code/utils/__pycache__/._utils.cpython-310.pyc
- code/utils/__pycache__/train.cpython-311.pyc
- __MACOSX/code/utils/__pycache__/._train.cpython-311.pyc
- code/utils/__pycache__/train.cpython-310.pyc
- __MACOSX/code/utils/__pycache__/._train.cpython-310.pyc
- code/utils/__pycache__/DataModule.cpython-38.pyc
- __MACOSX/code/utils/__pycache__/._DataModule.cpython-38.pyc
- code/utils/__pycache__/optimizer.cpython-38.pyc
- __MACOSX/code/utils/__pycache__/._optimizer.cpython-38.pyc
- code/utils/__pycache__/train_metalearning.cpython-38.pyc
- __MACOSX/code/utils/__pycache__/._train_metalearning.cpython-38.pyc
- code/utils/__pycache__/heatmaps.cpython-38.pyc
- __MACOSX/code/utils/__pycache__/._heatmaps.cpython-38.pyc
- code/utils/__pycache__/evaluation.cpython-38.pyc
- __MACOSX/code/utils/__pycache__/._evaluation.cpython-38.pyc
- code/utils/__pycache__/dataset_new.cpython-310.pyc
- __MACOSX/code/utils/__pycache__/._dataset_new.cpython-310.pyc
- code/utils/__pycache__/train_heatmap.cpython-311.pyc
- __MACOSX/code/utils/__pycache__/._train_heatmap.cpython-311.pyc
- code/utils/__pycache__/train_heatmap.cpython-310.pyc
- __MACOSX/code/utils/__pycache__/._train_heatmap.cpython-310.pyc
- code/utils/__pycache__/dataset_new.cpython-311.pyc
- __MACOSX/code/utils/__pycache__/._dataset_new.cpython-311.pyc
- code/utils/__pycache__/train_heatmap.cpython-38.pyc
- __MACOSX/code/utils/__pycache__/._train_heatmap.cpython-38.pyc
- code/utils/__pycache__/train_metalearning.cpython-311.pyc
- __MACOSX/code/utils/__pycache__/._train_metalearning.cpython-311.pyc
- code/utils/__pycache__/dataset_flip.cpython-38.pyc
- __MACOSX/code/utils/__pycache__/._dataset_flip.cpython-38.pyc
- code/utils/__pycache__/train_metalearning.cpython-310.pyc
- __MACOSX/code/utils/__pycache__/._train_metalearning.cpython-310.pyc
- code/utils/__pycache__/model.cpython-38.pyc
- __MACOSX/code/utils/__pycache__/._model.cpython-38.pyc
- code/utils/__pycache__/dataset_old1.cpython-38.pyc
- __MACOSX/code/utils/__pycache__/._dataset_old1.cpython-38.pyc
- code/utils/__pycache__/meta_dataset.cpython-310.pyc
- __MACOSX/code/utils/__pycache__/._meta_dataset.cpython-310.pyc
- code/utils/__pycache__/DataModule.cpython-310.pyc
- __MACOSX/code/utils/__pycache__/._DataModule.cpython-310.pyc
- code/utils/__pycache__/meta_dataset.cpython-311.pyc
- __MACOSX/code/utils/__pycache__/._meta_dataset.cpython-311.pyc
- code/utils/__pycache__/dataset.cpython-38.pyc
- __MACOSX/code/utils/__pycache__/._dataset.cpython-38.pyc
- code/utils/__pycache__/__init__.cpython-311.pyc
- __MACOSX/code/utils/__pycache__/.___init__.cpython-311.pyc
- code/utils/__pycache__/__init__.cpython-310.pyc
- __MACOSX/code/utils/__pycache__/.___init__.cpython-310.pyc
- code/meta_learning/utils/train_heatmap.py
- __MACOSX/code/meta_learning/utils/._train_heatmap.py
- code/meta_learning/utils/meta_dataset.py
- __MACOSX/code/meta_learning/utils/._meta_dataset.py
- code/meta_learning/utils/dataset_old0.py
- __MACOSX/code/meta_learning/utils/._dataset_old0.py
- code/meta_learning/utils/evaluation.py
- __MACOSX/code/meta_learning/utils/._evaluation.py
- code/meta_learning/utils/__init__.py
- __MACOSX/code/meta_learning/utils/.___init__.py
- code/meta_learning/utils/dataset_old1.py
- __MACOSX/code/meta_learning/utils/._dataset_old1.py
- code/meta_learning/utils/__pycache__/
- __MACOSX/code/meta_learning/utils/.___pycache__
- code/meta_learning/utils/dataset.py
- __MACOSX/code/meta_learning/utils/._dataset.py
- code/meta_learning/utils/loss.py
- __MACOSX/code/meta_learning/utils/._loss.py
- code/meta_learning/utils/utils.py
- __MACOSX/code/meta_learning/utils/._utils.py
- code/meta_learning/utils/train.py
- __MACOSX/code/meta_learning/utils/._train.py
- code/meta_learning/utils/optimizer.py
- __MACOSX/code/meta_learning/utils/._optimizer.py
- code/meta_learning/utils/heatmaps.py
- __MACOSX/code/meta_learning/utils/._heatmaps.py
- code/meta_learning/utils/dataset_new.py
- __MACOSX/code/meta_learning/utils/._dataset_new.py
- code/meta_learning/utils/__pycache__/__init__.cpython-38.pyc
- __MACOSX/code/meta_learning/utils/__pycache__/.___init__.cpython-38.pyc
- code/meta_learning/utils/__pycache__/loss.cpython-38.pyc
- __MACOSX/code/meta_learning/utils/__pycache__/._loss.cpython-38.pyc
- code/meta_learning/utils/__pycache__/train.cpython-38.pyc
- __MACOSX/code/meta_learning/utils/__pycache__/._train.cpython-38.pyc
- code/meta_learning/utils/__pycache__/dataset_new.cpython-38.pyc
- __MACOSX/code/meta_learning/utils/__pycache__/._dataset_new.cpython-38.pyc
- code/meta_learning/utils/__pycache__/utils.cpython-38.pyc
- __MACOSX/code/meta_learning/utils/__pycache__/._utils.cpython-38.pyc
- code/meta_learning/utils/__pycache__/meta_dataset.cpython-38.pyc
- __MACOSX/code/meta_learning/utils/__pycache__/._meta_dataset.cpython-38.pyc
- code/meta_learning/utils/__pycache__/optimizer.cpython-38.pyc
- __MACOSX/code/meta_learning/utils/__pycache__/._optimizer.cpython-38.pyc
- code/meta_learning/utils/__pycache__/heatmaps.cpython-38.pyc
- __MACOSX/code/meta_learning/utils/__pycache__/._heatmaps.cpython-38.pyc
- code/meta_learning/utils/__pycache__/evaluation.cpython-38.pyc
- __MACOSX/code/meta_learning/utils/__pycache__/._evaluation.cpython-38.pyc
- code/meta_learning/utils/__pycache__/train_heatmap.cpython-38.pyc
- __MACOSX/code/meta_learning/utils/__pycache__/._train_heatmap.cpython-38.pyc
- code/meta_learning/utils/__pycache__/dataset_flip.cpython-38.pyc
- __MACOSX/code/meta_learning/utils/__pycache__/._dataset_flip.cpython-38.pyc
- code/meta_learning/utils/__pycache__/dataset_old1.cpython-38.pyc
- __MACOSX/code/meta_learning/utils/__pycache__/._dataset_old1.cpython-38.pyc
- code/meta_learning/utils/__pycache__/dataset.cpython-38.pyc
- __MACOSX/code/meta_learning/utils/__pycache__/._dataset.cpython-38.pyc
