# Supplementary material for: Quantification of left ventricular mass in multiple views of echocardiograms using model-agnostic meta learning in a few-shot setting
Source: PeerJ Comput Sci. 2025 Sep 16;11:e3161. doi: 10.7717/peerj-cs.3161 (PMC12453733; doi:10.7717/peerj-cs.3161)
Supplement: Supplemental Information 1 [file peerj-cs-11-3161-s001.zip › code/README.md]

# Metalearning-echocardiogram

## Overview

This repository contains the code for the paper "Quantification of Left Ventricular Mass in Multiple Views of Echocardiograms using Model-agnostic Meta Learning in a Few-Shot Setting".
![Figure1](https://github.com/KimYeongHyeon/Metalearning-echocardiogram/blob/main/Figure%201.png?raw=true)

## Environments
We tested with:
- torch==1.12.0
- torchvision==0.13.1
- learn2learn==0.1.7
- segmentation-models-pytorch==0.3.0
- timm==0.4.12

## Meta-train

To train the meta-learning model, run the following command:
```shell
python train.py data.shot={5,10,20,30} data.target={2CH, 4CH, PLAX, PSAX} model.algorithm={MAML, MetaCurvature, MetaSGD} model.network={unet, DeepLabV3Plus}
```

This will train the model using the meta-training dataset.
The model is then automatically created in the following folder
```shell
outputs-MAML_FO_True_AN_True-{data.target}-{data.shot}-lightning_logs-{version_0,1,2,...}
```

## Meta-test
To evaluate the meta-learning model on the meta-testing dataset, run the following command:
```shell
python test.py --shot={5, 10, 20, 30} --target={2CH, 4CH, PLAX, PSAX} --version={0,1,2,..} --algorithm={MAML, MetaCurvature, MetaSGD} --network={unet, DeepLabV3Plus}
```

This will evaluate the model's performance on the meta-testing dataset and output the results.

## Inference

To perform inference on a new echocardiogram image, run the following command:
```shell
python inference.py --target={2CH, 4CH, PLAX, PSAX} --version={0,1,2,..} --network={unet, DeepLabV3Plus} --algorithm={MAML, MetaCurvature, MetaSGD}
```

[model download](https://drive.google.com/drive/folders/1xXmYt1wmqtiqmpLlJc3sjbWxK7ogRP5v?usp=share_link)

## Dataset

To access the dataset, please visit the following URL: [data download](https://drive.google.com/file/d/1MuIyXgZOkx1WwM0rT5qn4JeA8gbKMRDl/view?usp=sharing). Please note that you will need to request download permissions to access the data. 
Once your request is approved, you will be able to download the datset.

## Citation

Feel free to modify and use this code for your own research. If you use this code, please cite the original paper.

## Contact

Please let me know if you have any questions or need further assistance.
