# Supplementary material for: Quantification of left ventricular mass in multiple views of echocardiograms using model-agnostic meta learning in a few-shot setting
Source: PeerJ Comput Sci. 2025 Sep 16;11:e3161. doi: 10.7717/peerj-cs.3161 (PMC12453733; doi:10.7717/peerj-cs.3161)
Supplement: Supplemental Information 1 [file peerj-cs-11-3161-s001.zip › code/inference.py]

import os

from glob import glob
import numpy as np
import matplotlib.pyplot as plt
import random
os.environ['WANDB_MODE']='offline'
import pandas as pd
import torch
import torch.nn as nn
from torch.utils.data import Dataset, DataLoader
from torchvision import transforms
from albumentations.pytorch import ToTensorV2
import segmentation_models_pytorch as smp
import learn2learn as l2l

import albumentations as A

from colorama import Fore, Back, Style
c_  = Fore.GREEN
sr_ = Style.RESET_ALL

import time
from collections import defaultdict
import copy
import gc

from utils.loss import HeatmapMSELoss
from utils.meta_dataset import EchoDataset_Meta_heatmap
from utils.train import *
from utils.evaluation import *
from utils.optimizer import *
from utils.utils import *
from utils.heatmaps import *
from utils.train_metalearning import *


import wandb
import warnings
import learn2learn as l2l
from learn2learn.optim.transforms.metacurvature_transform import MetaCurvatureTransform

warnings.filterwarnings("ignore")

import argparse

### Logging part
import logging
from datetime import datetime
from pytz import timezone
import sys

import hydra
from hydra.core.hydra_config import HydraConfig

import random


from tqdm import tqdm

class TqdmLoggingHandler(logging.StreamHandler):

    """Avoid tqdm progress bar interruption by logger's output to console"""
    # see logging.StreamHandler.eval method:
    # https://github.com/python/cpython/blob/d2e2534751fd675c4d5d3adc208bf4fc984da7bf/Lib/logging/__init__.py#L1082-L1091
    # and tqdm.write method:
    # https://github.com/tqdm/tqdm/blob/f86104a1f30c38e6f80bfd8fb16d5fcde1e7749f/tqdm/std.py#L614-L620

    def emit(self, record):
        try:
            msg = self.format(record)
            tqdm.write(msg, end=self.terminator)
        except RecursionError:
            raise
        except Exception:
            self.handleError(record)

def log(CFG):
    logger = logging.getLogger()
    logger.setLevel(logging.INFO)
    def timetz(*args):
        return datetime.now(tz).timetuple()
    tz = timezone('Asia/Seoul')
    logging.Formatter.converter = timetz

    formatter = logging.Formatter('%(asctime)s - %(name)s - %(levelname)s - %(message)s')
    # log 출력
    stream_handler = logging.StreamHandler()
    stream_handler.setFormatter(formatter)
    logger.addHandler(stream_handler)

    # log를 파일에 출력
    file_handler = logging.FileHandler(os.path.join(CFG['save_dir'], f"{CFG['target']}.log"))
    file_handler.setFormatter(formatter)
    logger.addHandler(file_handler)
    # logger.addHandler(TqdmLoggingHandler())

    logger.info(f"python {' '.join(sys.argv)}")
    logger.info("Timezone: " + str(tz))
    logger.info(f"Finetuning Start")
    return logger


def seed_everything(seed: int=0):    
    random.seed(seed)
    os.environ['PYTHONHASHSEED'] = str(seed)
    np.random.seed(seed)
    torch.manual_seed(seed)
    torch.cuda.manual_seed(seed)
    # torch.backends.cudnn.deterministic = True
    # torch.backends.cudnn.benchmark = True
seed_everything()

import math

def dot(vA, vB):
    return vA[0]*vB[0]+vA[1]*vB[1]

def get_angle(line1, line2):
    # Get directional vectors
    d1 = (line1[1][0] - line1[0][0], line1[1][1] - line1[0][1])
    d2 = (line2[1][0] - line2[0][0], line2[1][1] - line2[0][1])
    # Compute dot product
    p = d1[0] * d2[0] + d1[1] * d2[1]
    # Compute norms
    n1 = math.sqrt(d1[0] * d1[0] + d1[1] * d1[1])
    n2 = math.sqrt(d2[0] * d2[0] + d2[1] * d2[1])
    # Compute angle

    ang = math.acos(min(p / (n1 * n2), 1))
    if math.isnan(ang):
        return 180
    # Convert to degrees if you want
    ang2 = math.degrees(ang)
    return ang2


from albumentations.core.transforms_interface import ImageOnlyTransform
class MinMaxNormalize(ImageOnlyTransform):
    """
    Min-max normalization
    """

    def apply(self, img, **param):
        # minmax normalize
        # img = (img - img.min()) / (img.max() - img.min())
        img = img / 255.
        return img

def get_model(CFG):
    model = smp.DeepLabV3Plus(
                    encoder_name = CFG['backbone'],
                    in_channels = CFG['channels'],
                    classes = 5,
                    activation = 'softmax')

    if CFG['algorithm'] == 'MAML':
        model = l2l.algorithms.MAML(model, 
                                    lr=CFG['fast_lr'], 
                                    first_order=CFG['first_order'], 
                                    allow_nograd=CFG['allow_nograd'])
    elif CFG['algorithm'] == 'MetaSGD':
        model = l2l.algorithms.MetaSGD(model,
                                       lr=CFG['fast_lr'], 
                                       first_order=CFG['first_order'],)
                                    #    allow_unused=self.allow_unused)
    elif CFG['algorithm'] == 'MetaCurvature':
        model = l2l.algorithms.GBML(model, 
                                    lr=CFG['fast_lr'], 
                                    transform=MetaCurvatureTransform,
                                    adapt_transform=False,
                                    first_order=CFG['first_order'],
                                    )

    return model

def main(CFG):
    if torch.cuda.is_available():
        try:
            CFG['device'] = torch.device(f'cuda:{CFG["device"]}')
        except Exception as e:
            print(e)
    else:
        CFG['device'] = torch.device('cpu')

    # logger = log(CFG)
    # CFG['trace_func'] = logger.info
    CFG['trace_func'] = print
    # trace_func = print#CFG['trace_func']

    test_ts = A.Compose([
        A.Resize(CFG['height'], CFG['width']),
        MinMaxNormalize(p=1),
        ToTensorV2(),
    ],
        keypoint_params=A.KeypointParams(format='xy')
    )


    ## Load Dataset
    from utils.meta_dataset import EchoDataset_Meta_heatmap
    CFG['trace_func'](f"Task: {CFG['task']}, Target: {CFG['target']}")

    from utils.dataset_new import EchoDataset_heatmap
    unseen_test_ds = EchoDataset_heatmap(root=os.path.join(CFG['dataset_dir'], CFG['target']), 
                                         transforms=test_ts, 
                                         split='test', 
                                         num_channels=CFG['channels'])

    unseen_test_dl = DataLoader(unseen_test_ds, shuffle=False, batch_size=1)


    ## Get model
    # model: BaseSystem = hydra.utils.instantiate(config.model)
    
    criterion = HeatmapMSELoss(use_target_weight=True)
    models = []
    from utils.model import get_basemodel

    model = get_basemodel(network=CFG['network'],
                          encoder_name=CFG['backbone'],
                          in_channels=3,
                          classes=5,
                          activation='softmax')

    # https://github.com/qubvel/segmentation_models.pytorch
    # model_dict = torch.load(f'saved_model/DeepLabV3Plus_Scratch_train100_{CFG["target"]}/best_loss_epoch-{CFG["target"]}--tu-efficientnet_b0.pth'
    #                         , map_location=torch.device(CFG['device']))
    model_dict = torch.load(f'saved_model/DeepLabV3Plus_Scratch_train100_{CFG["target"]}/last_epoch-{CFG["target"]}--tu-efficientnet_b0.pth'
                            , map_location=torch.device(CFG['device']))
    model.load_state_dict(model_dict['model_state_dict'])
    model.to(CFG['device'])
    model.eval()
    models.append(copy.deepcopy(model))

    shot_list = [5, 10, 20, 30]
    for shot in shot_list:
        model = get_model(CFG)
        model_dir = f"outputs/{CFG['algorithm']}_FO_{CFG['first_order']}_AN_{CFG['allow_nograd']}/{CFG['target']}/{shot}/lightning_logs/version_{CFG['version']}/checkpoints"
        model_path = sorted(glob(os.path.join(model_dir, 'finetuned_model-*.pth')))[0]
        model_state_dict = torch.load(model_path)['state_dict']
        model_state_dict = {k.replace('model.module.', 'module.'): v for k, v in model_state_dict.items()}
        model_state_dict = {k.replace('model.lrs.', 'lrs.'): v for k, v in model_state_dict.items()}
        model_state_dict = {k.replace('model.compute_update.', 'compute_update.'): v for k, v in model_state_dict.items()}
        model.load_state_dict(model_state_dict)
        model.to(CFG['device'])
        model.eval()
        models.append(copy.deepcopy(model))
    
    from tqdm import tqdm

    mde_list = []     
    std_list = []     
    angle_list = []
    angle_list_std = []
    shot_mde = []
    shot_std = []
    shot_angle = []
    
    shot_list = ['scratch'] + shot_list
    
    with torch.no_grad():
        for model, shot in zip(models, shot_list):
            mean_distance_error = AverageMeter()
            pred_list = []
            all_distance_error_list = []
            all_angle_list = []
            
            model.eval()
            for sample in tqdm(unseen_test_dl):
                angle =[] 

                sample['data'] = sample['data'].to(CFG['device'])
                sample['label'] = sample['label'].to(CFG['device'])
                x=sample['data']
                y=sample['label']
                
                heatmap = render_gaussian_dot_f(
                    y.flip(dims=[2]), # xy 2 yx
                    torch.tensor([CFG['std'], CFG['std']], dtype=torch.float32).to(CFG['device']),
                    [CFG['height'], CFG['width']],
                    # mul=255.
                ).to(torch.float)
                background = 1 - heatmap.sum(dim=1).unsqueeze(1).clip(0,1)
                heatmap = torch.concat((heatmap,background), 1)
                preds = model(x)
                
                pred_coor = heatmap2coor(preds[:,:-1,...])
                metric = distance_error(sample, pred_coor)
                mean_distance_error.update(np.mean(
                                                    metric
                                                    ), 
                                        x.size(0)
                                        )

                pred_list.extend(pred_coor.detach().cpu().numpy().tolist())
                distance_error_list = distance_error(sample, pred_coor)
                all_distance_error_list.append(distance_error_list)
                y = y.squeeze()
                pred_coor = pred_coor.squeeze()
                for idx in range(3):
                    angle.append(get_angle(y[idx:idx+2,:].squeeze(), pred_coor[idx:idx+2,:].squeeze()))

                angle.append(get_angle(torch.vstack([y[0:1,:].squeeze(),y[-1:,:].squeeze()]),
                                       torch.vstack([pred_coor[0:1,:].squeeze(),pred_coor[-1:,:].squeeze()])))
    
                all_angle_list.append(angle)
                if shot==30:
                    stacked_heatmap = preds.cpu().detach().numpy().squeeze()[:-1].sum(0)
                    plt.axis('off')
                
                    plt.gca().axes.get_xaxis().set_visible(False)
                    plt.gca().axes.get_yaxis().set_visible(False)

                    plt.imshow(stacked_heatmap, cmap='gray') 
                    os.makedirs(f'heatmap/{CFG["target"]}_{shot}', exist_ok=True)
                    plt.savefig(f'heatmap/{CFG["target"]}_{shot}/{sample["id"][0].split(".")[0]}_heatmap.png', bbox_inches='tight', pad_inches=0, transparent=True)
                
                    plt.close()
                    import cv2
                    stacked_img = torch.zeros_like(x[0,0]).detach().cpu().numpy()
                    for h in heatmap[0,:-1,...]:
                        stacked_img = cv2.addWeighted(stacked_img, 1, h.cpu().detach().numpy(), 1, 0)
                    # stacked_heatmap = heatmap.cpu().detach().numpy().squeeze().sum(0)
                    plt.axis('off')
                
                    plt.gca().axes.get_xaxis().set_visible(False)
                    plt.gca().axes.get_yaxis().set_visible(False)
                    # save only the image not background
                    
                    plt.imshow(stacked_img, cmap='gray') 
                    os.makedirs(f'heatmap_answer/{CFG["target"]}_{shot}', exist_ok=True)
                    plt.savefig(f'heatmap_answer/{CFG["target"]}_{shot}/{sample["id"][0].split(".")[0]}_heatmap_answer.png', bbox_inches='tight', pad_inches=0, transparent=True)
                
                    plt.close()
            CFG['trace_func'](f"Mean Disatnce Error (point): {np.mean(all_distance_error_list, axis=0)}")
            CFG['trace_func'](f"std (point): {np.std(all_distance_error_list, axis=0, ddof=1)}")
            CFG['trace_func'](f"angle (point): {np.mean(all_angle_list, axis=0)}")


            mde_list.append(np.mean(all_distance_error_list))
            std_list.append(np.std(all_distance_error_list, ddof=1))
            angle_list.append(np.mean(all_angle_list))
            angle_list_std.append(np.std(all_angle_list))
            CFG['trace_func'](f"Mean Disatnce Error (all): {np.mean(all_distance_error_list)}")
            CFG['trace_func'](f"std (all): {np.std(all_distance_error_list, ddof=1)}")
            CFG['trace_func'](f"{np.mean(all_distance_error_list, axis=0)} {np.mean(all_distance_error_list)} {np.std(all_distance_error_list, axis=0, ddof=1)} {np.std(all_distance_error_list, ddof=1)}")

            

            shot_mde.append([e for e in np.mean(all_distance_error_list, axis=0)])
            shot_std.append([e for e in np.std(all_distance_error_list, axis=0, ddof=1)])
            shot_angle.append([e for e in np.mean(all_angle_list, axis=0)])

            all_distance_error_list.append(np.mean(all_distance_error_list, axis=0))
            all_distance_error_list.append(np.std(all_distance_error_list[:-1], axis=0, ddof=1))
            if shot=='scratch':
                os.makedirs(f"outputs/{CFG['target']}_{CFG['algorithm']}", exist_ok=True)
                pd.DataFrame(all_distance_error_list, index=[*list(range(0,len(all_distance_error_list)-2)), 'mde', 'std']).to_excel(f"outputs/{CFG['target']}_{CFG['algorithm']}/Baseline_FO_{CFG['first_order']}_AN_{CFG['allow_nograd']}_{CFG['target']}_per_point.xlsx")
                pd.DataFrame(pred_list).to_excel(f"outputs/{CFG['target']}_{CFG['algorithm']}/Baseline_{CFG['target']}_prediction.xlsx")
                pd.DataFrame(all_angle_list).to_excel(f"outputs/{CFG['target']}_{CFG['algorithm']}/Baseline_{CFG['target']}_angle.xlsx")
            else:
                # pd.DataFrame(all_distance_error_list, index=[*list(range(0,len(all_distance_error_list)-2)), 'mde', 'std']).to_excel(os.path.join(model_dir, f"target_{CFG['target']}-shot_{shot}-{np.mean(all_distance_error_list):.4f}.xlsx"))            
                pd.DataFrame(all_distance_error_list, index=[*list(range(0,len(all_distance_error_list)-2)), 'mde', 'std']).to_excel(f"outputs/{CFG['target']}_{CFG['algorithm']}/{CFG['algorithm']}_FO_{CFG['first_order']}_AN_{CFG['allow_nograd']}_{CFG['target']}_{shot}_per_point.xlsx")
                pd.DataFrame(pred_list).to_excel(f"outputs/{CFG['target']}_{CFG['algorithm']}/{CFG['algorithm']}_FO_{CFG['first_order']}_AN_{CFG['allow_nograd']}_{CFG['target']}_{shot}_prediction.xlsx")
                pd.DataFrame(all_angle_list).to_excel(f"outputs/{CFG['target']}_{CFG['algorithm']}/{CFG['algorithm']}_FO_{CFG['first_order']}_AN_{CFG['allow_nograd']}_{CFG['target']}_{shot}_angle.xlsx")

    print("#"*50)
    pd.DataFrame(shot_mde+shot_std+shot_angle, index=['mde']*5+['std']*5+['angle']*5, 
                                               columns=[1,2,3,4]).to_excel(f"outputs/{CFG['target']}_{CFG['algorithm']}/{CFG['algorithm']}_FO_{CFG['first_order']}_AN_{CFG['allow_nograd']}_{CFG['target']}_point.xlsx")
    pd.DataFrame([mde_list, std_list, angle_list, angle_list_std], index=['mde', 'std', 'angle', 'angle_std'], columns=shot_list).to_excel(f"outputs/{CFG['target']}_{CFG['algorithm']}/{CFG['algorithm']}_FO_{CFG['first_order']}_AN_{CFG['allow_nograd']}_{CFG['target']}.xlsx")
    

if __name__ == '__main__':
    parser = argparse.ArgumentParser()
    # parser.add_argument('--task', required=True, action='append', nargs='+', help="Choice 'PLAX', 'PSAX', '4CH', '2CH'")
    parser.add_argument('--target', required=True, choices=['PLAX', 'PSAX', '4CH', '2CH'], help="One of views except for meta train task")
    parser.add_argument('--num_tasks', type=int, default=50, help='the number of meta training tasks (epoch)')
    parser.add_argument('--adaptation_steps', type=int, default=100)
    parser.add_argument('--fast_lr', type=float, default=0.05)
    parser.add_argument('--way', type=int, default=3)
    parser.add_argument('--allow_nograd', type=bool, default=True)
    parser.add_argument('--first_order', type=bool, default=True)
    parser.add_argument('--algorithm', type=str, default='MAML', choices=['MAML', 'MetaSGD', 'MetaCurvature'])
    
    parser.add_argument('--dataset_dir', default='dataset',  help='directory to dataset')
    parser.add_argument('--width', default=256, type=int, help='width for model input')
    parser.add_argument('--height', default=256, type=int, help='height for model input')
    parser.add_argument('--channels', default=3, type=int)
    parser.add_argument('--std', default=7, type=int, help='std for heatmap')
    parser.add_argument('--lr', default=5e-3, type=float)
    parser.add_argument('--device', default=0)
    parser.add_argument('--epochs', default=50, type=int)
    parser.add_argument('--patience', default=10, type=int)
    
    # parser.add_argument('--type', required=True, choices=['loss','metric','last'], help='model type')
    
    parser.add_argument('--network', default='DeepLabV3Plus')
    parser.add_argument('--backbone', default='tu-efficientnet_b0')
    parser.add_argument('--version', required=True)
    parser.add_argument('--use_wandb', default=False)
    args = parser.parse_args()
    
    args = vars(args)

    # args['save_dir'] = os.path.join('saved_model', f"Meta_{args['target']}_shot_{args['shot']}_version_{args['version']}")

    # if os.path.exists(os.path.join('saved_model', args.save_dir)):
    #     print("Already exists version")
    #     exit()
    # if not os.path.exists(args['save_dir']):
    #     print("Wrong! Check target, shot, version!")
    #     exit()
    
    # if args['type'] in ['loss', 'metric']:
    #     args['model_path'] = os.path.join(args['save_dir'], f"best_{args['type']}_epoch-{args['target']}.pth")
    #     if not os.path.exists(args['model_path']):
    #         print("Wrong model load! Check target, type!")
    #         exit()
        
            
    # if args['type'] in ['last']:
    #     args['model_path'] = os.path.join(args['save_dir'], f"last_epoch-{args['target']}.pth")
    #     if not os.path.exists(args['model_path']):
    #         print("Wrong model load! Check target, type!")
    #         exit()
    
    # print(args['model_path'])
    args['task'] = set(['PLAX', 'PSAX', '2CH', '4CH']) - set([args['target']])
    args['img_size'] = [args['height'], args['width']]
    main(args)
    
