# Supplementary material for: Quantification of left ventricular mass in multiple views of echocardiograms using model-agnostic meta learning in a few-shot setting
Source: PeerJ Comput Sci. 2025 Sep 16;11:e3161. doi: 10.7717/peerj-cs.3161 (PMC12453733; doi:10.7717/peerj-cs.3161)
Supplement: Supplemental Information 1 [file peerj-cs-11-3161-s001.zip › code/utils/loss.py]

# https://github.com/leoxiaobin/deep-high-resolution-net.pytorch/blob/master/lib/core/loss.py#L15:7
import torch
import torch.nn as nn
import torch.nn.functional as F

class JointsRMSELoss(nn.Module):
    def __init__(self, use_target_weight=True):
        super(JointsRMSELoss, self).__init__()
        self.use_target_weight = use_target_weight
        self.criterion = nn.MSELoss(reduction='none')

    def forward(self, pred, target):
        target_coord = target[:, :, :2]
        target_weight = target[:, :, 2].unsqueeze(-1)

        loss = self.criterion(pred, target_coord)
        if self.use_target_weight:
          loss *= target_weight
          
        loss = torch.sqrt(torch.mean(torch.mean(loss, dim=0)))
        return loss


class OffsetMSELoss(nn.Module):
    def __init__(self, use_target_weight):
        super(OffsetMSELoss, self).__init__()
        self.criterion = nn.MSELoss(reduction='mean')
        self.use_target_weight = use_target_weight

    def forward(self, output, target, target_weight):
        batch_size = output.size(0)
        num_joints = output.size(1)
        heatmaps_pred = output.reshape((batch_size, num_joints, -1)).split(1, 1)
        heatmaps_gt = target.reshape((batch_size, num_joints, -1)).split(1, 1)
        loss_hm = 0
        loss_offset = 0
        num_joints = output.size(1) // 3
        for idx in range(num_joints):
            heatmap_pred = heatmaps_pred[idx*3].squeeze()
            heatmap_gt = heatmaps_gt[idx*3].squeeze()
            offset_x_pred =  heatmaps_pred[idx*3+1].squeeze()
            offset_x_gt =  heatmaps_gt[idx*3+1].squeeze()
            offset_y_pred = heatmaps_pred[idx * 3 + 2].squeeze()
            offset_y_gt = heatmaps_gt[idx * 3 + 2].squeeze()

            if self.use_target_weight:
                loss_hm += 0.5 * self.criterion(
                    heatmap_pred.mul(target_weight[:, idx]),
                    heatmap_gt.mul(target_weight[:, idx])
                )
                loss_offset += 0.5 * self.criterion(
                    heatmap_gt * offset_x_pred,
                    heatmap_gt * offset_x_gt
                )
                loss_offset += 0.5 * self.criterion(
                    heatmap_gt * offset_y_pred,
                    heatmap_gt * offset_y_gt
                )

        return loss_hm / num_joints, loss_offset/num_joints


class OffsetL1Loss(nn.Module):
    def __init__(self, use_target_weight,reduction = 'mean'):
        super(OffsetL1Loss, self).__init__()
        self.criterion = nn.SmoothL1Loss(reduction=reduction)
        self.use_target_weight = use_target_weight
        self.reduction = reduction

    def forward(self, output, target, target_weight):
        batch_size = output.size(0)
        num_joints = output.size(1)
        heatmaps_pred = output.reshape((batch_size, num_joints, -1)).split(1, 1)
        heatmaps_gt = target.reshape((batch_size, num_joints, -1)).split(1, 1)
        loss_hm = 0
        loss_offset = 0
        num_joints = output.size(1) // 3
        for idx in range(num_joints):
            heatmap_pred = heatmaps_pred[idx*3].squeeze()
            heatmap_gt = heatmaps_gt[idx*3].squeeze()
            offset_x_pred =  heatmaps_pred[idx*3+1].squeeze()
            offset_x_gt =  heatmaps_gt[idx*3+1].squeeze()
            offset_y_pred = heatmaps_pred[idx * 3 + 2].squeeze()
            offset_y_gt = heatmaps_gt[idx * 3 + 2].squeeze()


            if self.use_target_weight:
                loss_hm += 0.5 * self.criterion(
                    heatmap_pred.mul(target_weight[:, idx]),
                    heatmap_gt.mul(target_weight[:, idx])
                )
                loss_offset += 0.5 * self.criterion(
                    heatmap_gt * offset_x_pred,
                    heatmap_gt * offset_x_gt
                )
                loss_offset += 0.5 * self.criterion(
                    heatmap_gt * offset_y_pred,
                    heatmap_gt * offset_y_gt
                )
        if self.reduction == 'mean':
            return loss_hm / num_joints, loss_offset/num_joints
        else:
            return loss_hm,loss_offset


class HeatmapMSELoss(nn.Module):
    def __init__(self, use_target_weight=True):
        super(HeatmapMSELoss, self).__init__()
        self.criterion = nn.MSELoss(reduction='mean')
        self.use_target_weight = use_target_weight

    def forward(self, output, target, target_weight=0):
        batch_size = output.size(0)
        num_joints = output.size(1)
        
        heatmaps_pred = output.reshape((batch_size, num_joints, -1)).split(1, 1)
        heatmaps_gt = target.reshape((batch_size, num_joints, -1)).split(1, 1)
        
        loss = 0

        for idx in range(num_joints):
            heatmap_pred = heatmaps_pred[idx].squeeze()
            heatmap_gt = heatmaps_gt[idx].squeeze()

            if self.use_target_weight:
                loss += 0.5 * self.criterion(
                    heatmap_pred.mul(target_weight[:, idx]),
                    heatmap_gt.mul(target_weight[:, idx])
                )
            else:
                loss += 0.5 * self.criterion(heatmap_pred, heatmap_gt)

        return loss / num_joints


class HeatmapOHKMMSELoss(nn.Module):
    def __init__(self, use_target_weight=True, topk=8):
        super(HeatmapOHKMMSELoss, self).__init__()
        self.criterion = nn.MSELoss(reduction='none')
        self.use_target_weight = use_target_weight
        self.topk = topk

    def ohkm(self, loss):
        ohkm_loss = 0.
        for i in range(loss.size()[0]):
            sub_loss = loss[i]
            topk_val, topk_idx = torch.topk(
                sub_loss, k=self.topk, dim=0, sorted=False
            )
            tmp_loss = torch.gather(sub_loss, 0, topk_idx)
            ohkm_loss += torch.sum(tmp_loss) / self.topk
        ohkm_loss /= loss.size()[0]
        return ohkm_loss

    def forward(self, output, target, target_weight=0):
        batch_size = output.size(0)
        num_joints = output.size(1)
        heatmaps_pred = output.reshape((batch_size, num_joints, -1)).split(1, 1)
        heatmaps_gt = target.reshape((batch_size, num_joints, -1)).split(1, 1)

        loss = []
        for idx in range(num_joints):
            heatmap_pred = heatmaps_pred[idx].squeeze()
            heatmap_gt = heatmaps_gt[idx].squeeze()
            if self.use_target_weight:
                loss.append(0.5 * self.criterion(
                    heatmap_pred.mul(target_weight[:, idx]),
                    heatmap_gt.mul(target_weight[:, idx])
                ))
            else:
                loss.append(
                    0.5 * self.criterion(heatmap_pred, heatmap_gt)
                )

        loss = [l.sum(dim=1).unsqueeze(dim=1) for l in loss]
        loss = torch.cat(loss, dim=1)

        return self.ohkm(loss)
#################
# https://www.kaggle.com/code/bigironsphere/loss-function-library-keras-pytorch/notebook#Loss-Function-Reference-for-Keras-&-PyTorch

class DiceLoss(nn.Module):
    def __init__(self, weight=None, size_average=True):
        super(DiceLoss, self).__init__()

    def forward(self, inputs, targets, smooth=1):
        
        #comment out if your model contains a sigmoid or equivalent activation layer
        inputs = F.sigmoid(inputs)       
        
        #flatten label and prediction tensors
        inputs = inputs.view(-1)
        targets = targets.view(-1)
        
        intersection = (inputs * targets).sum()                            
        dice = (2.*intersection + smooth)/(inputs.sum() + targets.sum() + smooth)  
        
        return 1 - dice

class DiceBCELoss(nn.Module):
    def __init__(self, weight=None, size_average=True):
        super(DiceBCELoss, self).__init__()

    def forward(self, inputs, targets, smooth=1):
        
        #comment out if your model contains a sigmoid or equivalent activation layer
        inputs = F.sigmoid(inputs)       
        
        #flatten label and prediction tensors
        inputs = inputs.view(-1)
        targets = targets.view(-1)
        
        intersection = (inputs * targets).sum()                            
        dice_loss = 1 - (2.*intersection + smooth)/(inputs.sum() + targets.sum() + smooth)  
        BCE = F.binary_cross_entropy(inputs, targets, reduction='mean')
        Dice_BCE = BCE + dice_loss
        
        return Dice_BCE

class IoULoss(nn.Module):
    def __init__(self, weight=None, size_average=True):
        super(IoULoss, self).__init__()

    def forward(self, inputs, targets, smooth=1):
        
        #comment out if your model contains a sigmoid or equivalent activation layer
        inputs = F.sigmoid(inputs)       
        
        #flatten label and prediction tensors
        inputs = inputs.view(-1)
        targets = targets.view(-1)
        
        #intersection is equivalent to True Positive count
        #union is the mutually inclusive area of all labels & predictions 
        intersection = (inputs * targets).sum()
        total = (inputs + targets).sum()
        union = total - intersection 
        
        IoU = (intersection + smooth)/(union + smooth)
                
        return 1 - IoU

ALPHA = 0.8
GAMMA = 2

class FocalLoss(nn.Module):
    def __init__(self, weight=None, size_average=True):
        super(FocalLoss, self).__init__()

    def forward(self, inputs, targets, alpha=ALPHA, gamma=GAMMA, smooth=1):
        
        #comment out if your model contains a sigmoid or equivalent activation layer
        inputs = F.sigmoid(inputs)       
        
        #flatten label and prediction tensors
        inputs = inputs.view(-1)
        targets = targets.view(-1)
        
        #first compute binary cross-entropy 
        BCE = F.binary_cross_entropy(inputs, targets, reduction='mean')
        BCE_EXP = torch.exp(-BCE)
        focal_loss = alpha * (1-BCE_EXP)**gamma * BCE
                       
        return focal_loss

ALPHA = 0.5
BETA = 0.5

class TverskyLoss(nn.Module):
    def __init__(self, weight=None, size_average=True):
        super(TverskyLoss, self).__init__()

    def forward(self, inputs, targets, smooth=1, alpha=ALPHA, beta=BETA):
        
        #comment out if your model contains a sigmoid or equivalent activation layer
        inputs = F.sigmoid(inputs)       
        
        #flatten label and prediction tensors
        inputs = inputs.view(-1)
        targets = targets.view(-1)
        
        #True Positives, False Positives & False Negatives
        TP = (inputs * targets).sum()    
        FP = ((1-targets) * inputs).sum()
        FN = (targets * (1-inputs)).sum()
       
        Tversky = (TP + smooth) / (TP + alpha*FP + beta*FN + smooth)  
        
        return 1 - Tversky
ALPHA = 0.5
BETA = 0.5
GAMMA = 1

class FocalTverskyLoss(nn.Module):
    def __init__(self, weight=None, size_average=True):
        super(FocalTverskyLoss, self).__init__()

    def forward(self, inputs, targets, smooth=1, alpha=ALPHA, beta=BETA, gamma=GAMMA):
        
        #comment out if your model contains a sigmoid or equivalent activation layer
        inputs = F.sigmoid(inputs)       
        
        #flatten label and prediction tensors
        inputs = inputs.view(-1)
        targets = targets.view(-1)
        
        #True Positives, False Positives & False Negatives
        TP = (inputs * targets).sum()    
        FP = ((1-targets) * inputs).sum()
        FN = (targets * (1-inputs)).sum()
        
        Tversky = (TP + smooth) / (TP + alpha*FP + beta*FN + smooth)  
        FocalTversky = (1 - Tversky)**gamma
                       
        return FocalTversky


class BinaryDiceLoss(nn.Module):
    """Dice loss of binary class
    Args:
        smooth: A float number to smooth loss, and avoid NaN error, default: 1
        p: Denominator value: \sum{x^p} + \sum{y^p}, default: 2
        predict: A tensor of shape [N, *]
        target: A tensor of shape same with predict
        reduction: Reduction method to apply, return mean over batch if 'mean',
            return sum if 'sum', return a tensor of shape [N,] if 'none'
    Returns:
        Loss tensor according to arg reduction
    Raise:
        Exception if unexpected reduction
    """
    def __init__(self, smooth=1, p=2, reduction='mean'):
        super(BinaryDiceLoss, self).__init__()
        self.smooth = smooth
        self.p = p
        self.reduction = reduction

    def forward(self, predict, target):
        assert predict.shape[0] == target.shape[0], "predict & target batch size don't match"
        predict = predict.contiguous().view(predict.shape[0], -1)
        target = target.contiguous().view(target.shape[0], -1)

        num = torch.sum(torch.mul(predict, target), dim=1) + self.smooth
        den = torch.sum(predict.pow(self.p) + target.pow(self.p), dim=1) + self.smooth

        loss = 1 - num / den

        if self.reduction == 'mean':
            return loss.mean()
        elif self.reduction == 'sum':
            return loss.sum()
        elif self.reduction == 'none':
            return loss
        else:
            raise Exception('Unexpected reduction {}'.format(self.reduction))


class DiceLoss(nn.Module):
    """Dice loss, need one hot encode input
    Args:
        weight: An array of shape [num_classes,]
        ignore_index: class index to ignore
        predict: A tensor of shape [N, C, *]
        target: A tensor of same shape with predict
        other args pass to BinaryDiceLoss
    Return:
        same as BinaryDiceLoss
    """
    def __init__(self, weight=None, ignore_index=None, **kwargs):
        super(DiceLoss, self).__init__()
        self.kwargs = kwargs
        self.weight = weight
        self.ignore_index = ignore_index

    def forward(self, predict, target):
        assert predict.shape == target.shape, 'predict & target shape do not match'
        dice = BinaryDiceLoss(**self.kwargs)
        total_loss = 0
        # predict = F.softmax(predict, dim=1)

        for i in range(target.shape[1]):
            if i != self.ignore_index:
                dice_loss = dice(predict[:, i], target[:, i])
                if self.weight is not None:
                    assert self.weight.shape[0] == target.shape[1], \
                        'Expect weight shape [{}], get[{}]'.format(target.shape[1], self.weight.shape[0])
                    dice_loss *= self.weights[i]
                total_loss += dice_loss

        return total_loss/target.shape[1]
