# Supplementary material for: Quantification of left ventricular mass in multiple views of echocardiograms using model-agnostic meta learning in a few-shot setting
Source: PeerJ Comput Sci. 2025 Sep 16;11:e3161. doi: 10.7717/peerj-cs.3161 (PMC12453733; doi:10.7717/peerj-cs.3161)
Supplement: Supplemental Information 1 [file peerj-cs-11-3161-s001.zip › code/utils/model_bk.py]

import os
from abc import ABC, abstractmethod
from typing import List, Optional, Tuple

import learn2learn as l2l
import numpy as np
import pytorch_lightning as pl
import segmentation_models_pytorch as smp
import torch
import torch.nn as nn
from learn2learn.nn import Scale
from learn2learn.optim.transforms.kronecker_transform import KroneckerTransform
from learn2learn.optim.transforms.metacurvature_transform import MetaCurvatureTransform
from learn2learn.optim.transforms.module_transform import (
    ModuleTransform,
    ReshapedTransform,
)
from learn2learn.optim.transforms.transform_dictionary import TransformDictionary

from utils.evaluation import AverageMeter
from utils.heatmaps import *
from utils.loss import HeatmapMSELoss
from utils.utils import *

# https://pytorch-lightning.readthedocs.io/en/stable/notebooks/course_UvA-DL/12-meta-learning.html

# class Scale(torch.nn.Module):
#     def __init__(self, num_params):
#         super().__init__()
#         self.scale = torch.nn.Parameter(torch.ones(num_params, requires_grad=True))

#     def forward(self, model):
#         print(model)
#         for param, scale in zip(model.parameters(), self.scale):
#             param.data.mul_(scale)
#         return model

class BaseSystem(pl.LightningModule, ABC):
    def __init__(self, lr: float, adaptation_steps: int, fast_lr: float, 
                 std: float, first_order: bool, allow_nograd: bool, 
                 shot: int, way: int,
                 algorithm: str, allow_unused: bool,
                 encoder_name: str, in_channels: int, classes: int, activation: str,
                 device: str):
        super().__init__()
        
        self.lr = lr
        self.fast_lr = fast_lr
        self.std = std
        self.shot = shot
        self.way = way
        
        self.adaptation_steps = adaptation_steps
        self.loss = HeatmapMSELoss(use_target_weight=True)
        self.algorithm = algorithm

        self.allow_nograd = allow_nograd
        self.first_order = first_order
        # self.adapt_transform = adapt_transform
        
        self.encoder_name = encoder_name
        self.in_channels = in_channels
        self.classes = classes
        self.activation = activation
        self.allow_unused = allow_unused
        self.model = None
        self.img_size = None
        # self.save_hyperparameters = True
    def _get_model(self):
        model = smp.DeepLabV3Plus(
                encoder_name = self.encoder_name,
                in_channels = self.in_channels,
                classes = self.classes,
                activation = self.activation)

        if self.algorithm == 'MAML':
            model = l2l.algorithms.MAML(model, 
                                        lr=self.fast_lr, 
                                        first_order=self.first_order, 
                                        allow_nograd=self.allow_nograd,
                                        allow_unused=self.allow_unused)
        elif self.algorithm == 'MetaSGD':
            model = l2l.algorithms.MetaSGD(model,
                                           lr=self.fast_lr,
                                           first_order=self.first_order,)
                                        #    allow_unused=self.allow_unused)
        # https://github.com/learnables/learn2learn/blob/master/examples/vision/metacurvature_fc100.py
        elif self.algorithm == 'MetaCurvature':
            model = l2l.algorithms.GBML(model, 
                                        lr=self.fast_lr,
                                        transform=MetaCurvatureTransform,
                                        adapt_transform=False,
                                        first_order=self.first_order,
                                        )

        self.model = model
        # TODO: device 할당 수정
        self.model.to(self.device)
        # if self.step == 'tune':
        #     ## load model
        #     model.load_state_dict(torch.load(self.load_model_path))

    def configure_optimizers(self):
        if self.model is None:
            self._get_model()
            self.optimizer = torch.optim.Adam(self.model.parameters(), lr=self.lr)#, weight_decay=1e-3)
        scheduler = None
        return [self.optimizer], []

    def fast_adapt(self, learner, adaptation_data, adaptation_labels_heatmap):
        self.mini_batch_size = 2
        
        split_step = adaptation_data.size(0)//self.mini_batch_size
        # for step in range(self.adaptation_steps):
        #     for split in range(split_step):
        #         start_index = split*self.mini_batch_size
        #         end_index = (split+1)*self.mini_batch_size
        #         if end_index>adaptation_data.size(0):
        #             end_index = adaptation_data.size(0)
        #         pred = learner(adaptation_data[start_index:end_index])
        #         adaptation_error = self.loss(pred, 
        #                                     adaptation_labels_heatmap[start_index:end_index], 
        #                                     target_weight=torch.tensor([[1,1,1,1,0.01]]).to(pred.device)
        #                                     )
        #         # print(pred[0], adaptation_labels_heatmap[0])
        #         print(f"{step}: {adaptation_error}")
        #         learner.adapt(adaptation_error)
        for step in range(self.adaptation_steps):
        
            pred = learner(adaptation_data)
            adaptation_error = self.loss(pred, 
                                        adaptation_labels_heatmap, 
                                        target_weight=torch.tensor([[1,1,1,1,0.01]]).to(pred.device)
                                        )
            # print(pred[0], adaptation_labels_heatmap[0])
            print(f"{step}: {adaptation_error}")
            learner.adapt(adaptation_error)
            # losses.update(adapatation_error.item(), evaluation_data.size(0))
            

    # @staticmethod
    # def split_data(batch, labels):
    #     pass
    # def adapt_on_new_task(self, batch, mode='train'):
    #     adaptation_data, adaptation_labels = batch['data'], batch['label']
    #     adaptation_labels_heatmap = render_gaussian_dot_f(
    #                 adaptation_labels.flip(dims=[2]), # xy 2 yx 
    #                 torch.tensor([self.std, self.std], dtype=torch.float32).to(adaptation_data.device), 
    #                 self.img_size,
    #             ).to(torch.float)
    #     background = 1 - adaptation_labels_heatmap.sum(dim=1).unsqueeze(1).clip(0,1)
    #     adaptation_labels_heatmap = torch.concat((adaptation_labels_heatmap,background), 1)

    #     for _ in range(self.adaptation_steps):
    #         pred = self.model(adaptation_data)
    #         adaptation_error = self.loss(pred, 
    #                                      adaptation_labels_heatmap, 
    #                                      target_weight=torch.tensor([[1,1,1,1,0.01]]).to(pred.device)
    #                                     )
    #         self.optimizer.zero_grad()
    #         adaptation_error.backward()
    #         self.optimizer.step()
    #         print(f"{adaptation_error}")
        
    def outer_loop(self, batch, mode='train'):
        learner = self.model.clone()
        losses = AverageMeter()
        mean_distance_error = AverageMeter()    
        self.optimizer.zero_grad()

        data, labels = batch['data'], batch['label']
        self.img_size = data[0].shape[1:]
        
        ############################
        # Separate data into adaptation/evalutation sets
        adaptation_indices = np.zeros(data.size(0), dtype=bool)
        adaptation_indices[np.arange(self.shot*self.way)*2] = True
        evaluation_indices = torch.from_numpy(~adaptation_indices)
        adaptation_indices = torch.from_numpy(adaptation_indices)        
        adaptation_data, adaptation_labels = data[adaptation_indices], labels[adaptation_indices]
        evaluation_data, evaluation_labels = data[evaluation_indices], labels[evaluation_indices]
        
        # make heatmap
        adaptation_labels_heatmap = render_gaussian_dot_f(
                    adaptation_labels.flip(dims=[2]), # xy 2 yx
                    torch.tensor([self.std, self.std], dtype=torch.float32).to(data.device),
                    self.img_size, 
                ).to(torch.float)
        background = 1 - adaptation_labels_heatmap.sum(dim=1).unsqueeze(1).clip(0,1)
        adaptation_labels_heatmap = torch.concat((adaptation_labels_heatmap,background), 1)
        ############################


        ### Adapt the model ### 
        self.fast_adapt(learner, adaptation_data, adaptation_labels_heatmap)
        ### End of adaptation ###

        # 학습된 모델을 기반으로 평가 수행
        evaluation_labels_heatmap = render_gaussian_dot_f(
                    evaluation_labels.flip(dims=[2]), # xy 2 yx
                    torch.tensor([self.std, self.std], dtype=torch.float32).to(data.device),
                    self.img_size,
                ).to(torch.float)
        background = 1 - evaluation_labels_heatmap.sum(dim=1).unsqueeze(1).clip(0,1)
        # print(evaluation_labels.shape,evaluation_labels_heatmap.shape)
        evaluation_labels_heatmap = torch.concat((evaluation_labels_heatmap,background), 1)
        
        # Eval the model
        predictions = learner(evaluation_data)
        evaluation_error = self.loss(predictions, evaluation_labels_heatmap, 
                                target_weight=torch.tensor([[1,1,1,1,0.01]]).to(predictions.device))
        losses.update(evaluation_error.item(), evaluation_data.size(0))

        evaluation_error.backward()
        self.optimizer.step()
            

        sample = {
            'data': evaluation_data, 
            'label': evaluation_labels
        }

        mean_distance_error.update(np.mean(
                                distance_error(sample, heatmap2coor(predictions[:,:4,...]))
                                ), 
                        evaluation_data.size(0)
        )

        mode = 'val'
        # self.log("%s_loss" % mode, losses.avg)
        # self.log("%s_accuracy" % mode, mean_distance_error.avg)
        self.log("%s_loss" % mode, losses.avg)
        self.log("%s_mde" % mode, mean_distance_error.avg)
        print(losses.avg, mean_distance_error.avg)
    # def adapt(self, batch, mode='test'):
        ## adapt on new batch


    def training_step(self, batch, batch_idx):
        self.outer_loop(batch, mode='train')
        return None
        # Returning None means we skip the default training optimizer steps by PyTorch Lightning
    
    # def valdiation_step(self, batch, batch_idx):
    #     torch.set_grad_enabled(True)
    #     self.outer_loop(batch, mode="val")
    #     torch.set_grad_enabled(False)
    # def test_step(self, batch, batch_idx):
    #     torch.set_grad_enabled(True)
    #     self.adapt(batch, mode="test")
    #     torch.set_grad_enabled(False)

def get_basemodel(CFG):
    model_name = CFG['model'].lower()
    if model_name == 'Unet'.lower():
        model = smp.Unet(
            encoder_name=CFG['backbone'],        # choose encoder, e.g. mobilenet_v2 or efficientnet-b7
            # encoder_weights="imagenet",     # use `imagenet` pre-trained weights for encoder initialization # 수정필요
            in_channels=3,                  # model input channels (1 for gray-scale images, 3 for RGB, etc.)
            classes=5,                      # model output channels (number of classes in your dataset)
            activation='softmax'
        )
    elif model_name == 'DeepLabV3Plus'.lower():
        model = smp.DeepLabV3Plus(
            encoder_name=CFG['backbone'],        # choose encoder, e.g. mobilenet_v2 or efficientnet-b7
            # encoder_weights="imagenet",     # use `imagenet` pre-trained weights for encoder initialization # 수정필요
            in_channels=3,                  # model input channels (1 for gray-scale images, 3 for RGB, etc.)
            classes=5,                      # model output channels (number of classes in your dataset)
            activation='softmax'
        )
    return model


def get_meta_model(CFG):
    network_name = CFG['network'].lower()
    if network_name == 'DeepLabV3Plus'.lower():   
        model = smp.DeepLabV3Plus(
            encoder_name=CFG['backbone'],
            in_channels=3,
            classes=5,
            activation='softmax'
        )
    elif network_name == 'Unet'.lower():
        model = smp.Unet(
            encoder_name=CFG['backbone'],
            in_channels=3,
            classes=5,
            activation='softmax'
        )

    model = l2l.algorithms.MAML(model, lr=CFG['fast_lr'], first_order=True, allow_nograd=True)
    model.to(CFG['device'])
    return model
