# Supplementary material for: Quantification of left ventricular mass in multiple views of echocardiograms using model-agnostic meta learning in a few-shot setting
Source: PeerJ Comput Sci. 2025 Sep 16;11:e3161. doi: 10.7717/peerj-cs.3161 (PMC12453733; doi:10.7717/peerj-cs.3161)
Supplement: Supplemental Information 1 [file peerj-cs-11-3161-s001.zip › code/utils/optimizer.py]

from torch.optim import lr_scheduler

def fetch_scheduler(CFG, optimizer):
    if CFG['scheduler'] == 'CosineAnnealingLR':
        scheduler = lr_scheduler.CosineAnnealingLR(optimizer,T_max=CFG.T_max, 
                                                   eta_min=CFG.min_lr)
    elif CFG['scheduler'] == 'CosineAnnealingWarmUpRestarts':
#         scheduler = lr_scheduler.CosineAnnealingWarmRestarts(optimizer,T_0=CFG.T_0, 
#                                                              eta_min=CFG.min_lr)
        scheduler = CosineAnnealingWarmUpRestarts(optimizer, 
                                                  T_0=60, 
                                                  T_mult=1, 
                                                  eta_max=0.01, 
                                                  T_up=20, 
                                                  gamma=0.5)
    
    elif CFG['scheduler'] == 'ReduceLROnPlateau':
        scheduler = lr_scheduler.ReduceLROnPlateau(optimizer,
                                                   mode='min',
                                                   factor=CFG.reducelr_factor,
                                                   patience=CFG.patience,
                                                   threshold=0.0001,
                                                   min_lr=CFG.min_lr,)
    elif CFG['scheduler'] == 'ExponentialLR':
        scheduler = lr_scheduler.ExponentialLR(optimizer, gamma=0.85)
    elif CFG['scheduler'] == 'LambdaLR':
        scheduler = lr_scheduler.LambdaLR(optimizer, lr_lambda=lambda epoch: 0.99**epoch,
                                          last_epoch=-1, verbose=True)
    elif CFG['scheduler'] == None or 'None':
        return None
        
    return scheduler

import math
from torch.optim.lr_scheduler import _LRScheduler

class CosineAnnealingWarmUpRestarts(_LRScheduler):
    def __init__(self, optimizer, T_0, T_mult=1, eta_max=0.1, T_up=0, gamma=1., last_epoch=-1):
        if T_0 <= 0 or not isinstance(T_0, int):
            raise ValueError("Expected positive integer T_0, but got {}".format(T_0))
        if T_mult < 1 or not isinstance(T_mult, int):
            raise ValueError("Expected integer T_mult >= 1, but got {}".format(T_mult))
        if T_up < 0 or not isinstance(T_up, int):
            raise ValueError("Expected positive integer T_up, but got {}".format(T_up))
        self.T_0 = T_0
        self.T_mult = T_mult
        self.base_eta_max = eta_max
        self.eta_max = eta_max
        self.T_up = T_up
        self.T_i = T_0
        self.gamma = gamma
        self.cycle = 0
        self.T_cur = last_epoch
        super(CosineAnnealingWarmUpRestarts, self).__init__(optimizer, last_epoch)
    
    def get_lr(self):
        if self.T_cur == -1:
            return self.base_lrs
        elif self.T_cur < self.T_up:
            return [(self.eta_max - base_lr)*self.T_cur / self.T_up + base_lr for base_lr in self.base_lrs]
        else:
            return [base_lr + (self.eta_max - base_lr) * (1 + math.cos(math.pi * (self.T_cur-self.T_up) / (self.T_i - self.T_up))) / 2
                    for base_lr in self.base_lrs]
    def get_last_lr(self):
        """ Return last computed learning rate by current scheduler.
        """
        return self._last_lr
                                   
    def step(self, epoch=None):
        if epoch is None:
            epoch = self.last_epoch + 1
            self.T_cur = self.T_cur + 1
            if self.T_cur >= self.T_i:
                self.cycle += 1
                self.T_cur = self.T_cur - self.T_i
                self.T_i = (self.T_i - self.T_up) * self.T_mult + self.T_up
        else:
            if epoch >= self.T_0:
                if self.T_mult == 1:
                    self.T_cur = epoch % self.T_0
                    self.cycle = epoch // self.T_0
                else:
                    n = int(math.log((epoch / self.T_0 * (self.T_mult - 1) + 1), self.T_mult))
                    self.cycle = n
                    self.T_cur = epoch - self.T_0 * (self.T_mult ** n - 1) / (self.T_mult - 1)
                    self.T_i = self.T_0 * self.T_mult ** (n)
            else:
                self.T_i = self.T_0
                self.T_cur = epoch
                
        self.eta_max = self.base_eta_max * (self.gamma**self.cycle)
        self.last_epoch = math.floor(epoch)
        for param_group, lr in zip(self.optimizer.param_groups, self.get_lr()):
            param_group['lr'] = lr
        self._last_lr = [group['lr'] for group in self.optimizer.param_groups]
