# Supplementary material for: Quantification of left ventricular mass in multiple views of echocardiograms using model-agnostic meta learning in a few-shot setting
Source: PeerJ Comput Sci. 2025 Sep 16;11:e3161. doi: 10.7717/peerj-cs.3161 (PMC12453733; doi:10.7717/peerj-cs.3161)
Supplement: Supplemental Information 1 [file peerj-cs-11-3161-s001.zip › code/configs/scratch_config.yaml]

height: 256
width: 256
view: "2CH"  # Default view
lr: 0.005
scheduler: "None"
reducelr_factor: 0.99
min_lr: 0.00001
device: "cuda"  # Default device
epochs: 50
patience: 10
batch_size: 2
std: 7
model: "Unet"
backbone: "tu-efficientnet_b0"
version: "Scratch_train100"  # This will be adjusted based on the view
save_path: "saved_model/Unet_Scratch_train100"  # This will also adjust based on the view
