# Supplementary material for: Quantification of left ventricular mass in multiple views of echocardiograms using model-agnostic meta learning in a few-shot setting
Source: PeerJ Comput Sci. 2025 Sep 16;11:e3161. doi: 10.7717/peerj-cs.3161 (PMC12453733; doi:10.7717/peerj-cs.3161)
Supplement: Supplemental Information 1 [file peerj-cs-11-3161-s001.zip › code/configs/main.yaml]

default:
    # # - _self_
    # - model: test
    # # - dataset
    # - metalearning: FOMAML

# model:
#    _target_: segmentation_models_pytorch.DeepLabV3Plus
#    _convert_: all
#    encoder_name: resnet50
#    in_channels: 3
#    classes: 5
#    activation: softmax

data:
    _target_: utils.DataModule.DataModule
    root_dir: /home/ohpely/kohi/dataset # 방법을 찾아야
    img_size: [256, 256] # [height, width] 
    augment: true


    num_channels: 3
    target: PLAX
    num_tasks: 50
    shot: 20 # 0, 10, 20, 30
    num_workers: 0
    way: 3
    batch_size: $(data.shot)*$(data.way)*2
 
   
trainer:
    _target_: pytorch_lightning.Trainer
    _convert_: all
    val_check_interval: 1
    max_epochs: 50
    devices: 1
    
    # gradient_clip_val: None 
    
    
model:
    _target_: utils.model.BaseSystem
    _convert_: all
    network: 'unet'
    algorithm: 'MAML'
    lr: 5e-3
    first_order: True
    allow_nograd: True
    allow_unused: True
    adaptation_steps: 10
    fast_lr: 0.03
    shot: ${data.shot}

    # encoder_name: resnet50
    # encoder_name: densenet121
    encoder_name: tu-efficientnet_b0

    in_channels: ${data.num_channels}
    classes: 5
    activation: softmax
    std: 7
    way: ${data.way}
    device: cuda
ckpt_path: null
pretrained: null


hydra:
    output_subdir: config
    run:
        # dir: outputs/${model.algorithm}/${data.target}/${data.shot}/${now:%Y-%m-%d}_${now:%H-%M-%S}
        dir: outputs/${model.algorithm}_FO_${model.first_order}_AN_${model.allow_nograd}/${data.target}/${data.shot}
        
