# Supplementary material for: Quantification of left ventricular mass in multiple views of echocardiograms using model-agnostic meta learning in a few-shot setting
Source: PeerJ Comput Sci. 2025 Sep 16;11:e3161. doi: 10.7717/peerj-cs.3161 (PMC12453733; doi:10.7717/peerj-cs.3161)
Supplement: Supplemental Information 1 [file peerj-cs-11-3161-s001.zip › code/meta_learning/utils/dataset_old1.py]

from operator import index
import os
import torch
from torch.utils.data import Dataset
import pandas as pd
import numpy as np
import collections

import utils

class EchoDataset(Dataset):
    def __init__(self, root, mean=0., std=1.,
                 length=16, period=2,
                 max_length=250,
                 clips=1,
                 pad=None,
                 noise=None,
                 transforms=None,
                 external_test_location=None):
        self.root = root
        self.data = pd.read_csv(os.path.join(self.root, 'MeasurementsList.csv'), index_col=0)
        self.data['HashedFileName'] = self.data['HashedFileName'].map(lambda x: x+'.avi')
        
        # 3개의 distole 좌표값이 있는 경우에만 살림
        self.calc_list = ['IVSd', 'LVIDd', 'LVPWd']#, 'IVSs', 'LVIDs', 'LVPWs']
        self.data = self.data[self.data['Calc'].apply(lambda x: x in self.calc_list)].reset_index(drop=True)
        perfect_list = [filename for filename in self.data['HashedFileName'].unique() if len(self.data[self.data['HashedFileName'] == filename])==3]
        self.data = self.data[self.data['HashedFileName'].apply(lambda x: x in perfect_list)].reset_index(drop=True)

        self.video_list = os.listdir(os.path.join(self.root, "videos"))
        self.data = self.data[self.data['HashedFileName'].apply(lambda x: x in self.video_list)]
        self.fname = self.data['HashedFileName'].unique().tolist()

        self.transforms = transforms

    def __len__(self):
        return len(self.fname)

    def __getitem__(self, idx):
        video = os.path.join(self.root, 'videos', self.fname[idx])
        video = utils.loadvideo(video)
        
        df = self.data[self.data['HashedFileName'] == self.fname[idx]]
        df = df.sort_values(by=['Calc']).reset_index(drop=True)
        

        data = []
        label = []
        data.append(video[:,int(df.loc[0, 'Frame']), :, :])
        for c in self.calc_list:
            try:
                c_df = df[df['Calc'] == c]
                # c_df[['X1', 'X2', 'Y1', 'Y2']].to_numpy().shape == (1,4)
                # data.append(video[:,int(c_df['Frames']), :, :])
                label.append(c_df[['X1', 'X2', 'Y1', 'Y2']].to_numpy())
            except:
                # data.append(np.zeros(video.shape[1:]))
                label.append([-1,-1,-1,-1])

        sample = {
            "video":video,
            "data":data,
            "label":label,
            'id': df['HashedFileName'][0]
        }
        return sample


# class Echo(Dataset):
#     """EchoNet-Dynamic Dataset.

#     Args:
#         root (string): Root directory of dataset (defaults to `echonet.config.DATA_DIR`)
#         split (string): One of {``train'', ``val'', ``test'', ``all'', or ``external_test''}
#         target_type (string or list, optional): Type of target to use,
#             ``Filename'', ``EF'', ``EDV'', ``ESV'', ``LargeIndex'',
#             ``SmallIndex'', ``LargeFrame'', ``SmallFrame'', ``LargeTrace'',
#             or ``SmallTrace''
#             Can also be a list to output a tuple with all specified target types.
#             The targets represent:
#                 ``Filename'' (string): filename of video
#                 ``EF'' (float): ejection fraction
#                 ``EDV'' (float): end-diastolic volume
#                 ``ESV'' (float): end-systolic volume
#                 ``LargeIndex'' (int): index of large (diastolic) frame in video
#                 ``SmallIndex'' (int): index of small (systolic) frame in video
#                 ``LargeFrame'' (np.array shape=(3, height, width)): normalized large (diastolic) frame
#                 ``SmallFrame'' (np.array shape=(3, height, width)): normalized small (systolic) frame
#                 ``LargeTrace'' (np.array shape=(height, width)): left ventricle large (diastolic) segmentation
#                     value of 0 indicates pixel is outside left ventricle
#                              1 indicates pixel is inside left ventricle
#                 ``SmallTrace'' (np.array shape=(height, width)): left ventricle small (systolic) segmentation
#                     value of 0 indicates pixel is outside left ventricle
#                              1 indicates pixel is inside left ventricle
#             Defaults to ``EF''.
#         mean (int, float, or np.array shape=(3,), optional): means for all (if scalar) or each (if np.array) channel.
#             Used for normalizing the video. Defaults to 0 (video is not shifted).
#         std (int, float, or np.array shape=(3,), optional): standard deviation for all (if scalar) or each (if np.array) channel.
#             Used for normalizing the video. Defaults to 0 (video is not scaled).
#         length (int or None, optional): Number of frames to clip from video. If ``None'', longest possible clip is returned.
#             Defaults to 16.
#         period (int, optional): Sampling period for taking a clip from the video (i.e. every ``period''-th frame is taken)
#             Defaults to 2.
#         max_length (int or None, optional): Maximum number of frames to clip from video (main use is for shortening excessively
#             long videos when ``length'' is set to None). If ``None'', shortening is not applied to any video.
#             Defaults to 250.
#         clips (int, optional): Number of clips to sample. Main use is for test-time augmentation with random clips.
#             Defaults to 1.
#         pad (int or None, optional): Number of pixels to pad all frames on each side (used as augmentation).
#             and a window of the original size is taken. If ``None'', no padding occurs.
#             Defaults to ``None''.
#         noise (float or None, optional): Fraction of pixels to black out as simulated noise. If ``None'', no simulated noise is added.
#             Defaults to ``None''.
#         target_transform (callable, optional): A function/transform that takes in the target and transforms it.
#         external_test_location (string): Path to videos to use for external testing.
#     """

#     def __init__(self, root=None,
#                  split="train", target_type="EF",
#                  mean=0., std=1.,
#                  length=16, period=2,
#                  max_length=250,
#                  clips=1,
#                  pad=None,
#                  noise=None,
#                  target_transform=None,
#                  external_test_location=None):
#         if root is None:
#             root = echonet.config.DATA_DIR

#         super().__init__(root, target_transform=target_transform)

#         self.split = split.upper()
#         if not isinstance(target_type, list):
#             target_type = [target_type]
#         self.target_type = target_type
#         self.mean = mean
#         self.std = std
#         self.length = length
#         self.max_length = max_length
#         self.period = period
#         self.clips = clips
#         self.pad = pad
#         self.noise = noise
#         self.target_transform = target_transform
#         self.external_test_location = external_test_location

#         self.fnames, self.outcome = [], []

#         if self.split == "EXTERNAL_TEST":
#             self.fnames = sorted(os.listdir(self.external_test_location))
#         else:
#             # Load video-level labels
#             with open(os.path.join(self.root, "FileList.csv")) as f:
#                 data = pandas.read_csv(f)
#             data["Split"].map(lambda x: x.upper())

#             if self.split != "ALL":
#                 data = data[data["Split"] == self.split]

#             self.header = data.columns.tolist()
#             self.fnames = data["FileName"].tolist()
#             self.fnames = [fn + ".avi" for fn in self.fnames if os.path.splitext(fn)[1] == ""]  # Assume avi if no suffix
#             self.outcome = data.values.tolist()

#             # Check that files are present
#             missing = set(self.fnames) - set(os.listdir(os.path.join(self.root, "Videos")))
#             if len(missing) != 0:
#                 print("{} videos could not be found in {}:".format(len(missing), os.path.join(self.root, "Videos")))
#                 for f in sorted(missing):
#                     print("\t", f)
#                 raise FileNotFoundError(os.path.join(self.root, "Videos", sorted(missing)[0]))

#             # Load traces
#             self.frames = collections.defaultdict(list)
#             self.trace = collections.defaultdict(_defaultdict_of_lists)

#             with open(os.path.join(self.root, "VolumeTracings.csv")) as f:
#                 header = f.readline().strip().split(",")
#                 assert header == ["FileName", "X1", "Y1", "X2", "Y2", "Frame"]

#                 for line in f:
#                     filename, x1, y1, x2, y2, frame = line.strip().split(',')
#                     x1 = float(x1)
#                     y1 = float(y1)
#                     x2 = float(x2)
#                     y2 = float(y2)
#                     frame = int(frame)
#                     if frame not in self.trace[filename]:
#                         self.frames[filename].append(frame)
#                     self.trace[filename][frame].append((x1, y1, x2, y2))
#             for filename in self.frames:
#                 for frame in self.frames[filename]:
#                     self.trace[filename][frame] = np.array(self.trace[filename][frame])

#             # A small number of videos are missing traces; remove these videos
#             keep = [len(self.frames[f]) >= 2 for f in self.fnames]
#             self.fnames = [f for (f, k) in zip(self.fnames, keep) if k]
#             self.outcome = [f for (f, k) in zip(self.outcome, keep) if k]

#     def __getitem__(self, index):
#         # Find filename of video
#         if self.split == "EXTERNAL_TEST":
#             video = os.path.join(self.external_test_location, self.fnames[index])
#         elif self.split == "CLINICAL_TEST":
#             video = os.path.join(self.root, "ProcessedStrainStudyA4c", self.fnames[index])
#         else:
#             video = os.path.join(self.root, "Videos", self.fnames[index])

#         # Load video into np.array
#         video = echonet.utils.loadvideo(video).astype(np.float32)

#         # Add simulated noise (black out random pixels)
#         # 0 represents black at this point (video has not been normalized yet)
#         if self.noise is not None:
#             n = video.shape[1] * video.shape[2] * video.shape[3]
#             ind = np.random.choice(n, round(self.noise * n), replace=False)
#             f = ind % video.shape[1]
#             ind //= video.shape[1]
#             i = ind % video.shape[2]
#             ind //= video.shape[2]
#             j = ind
#             video[:, f, i, j] = 0

#         # Apply normalization
#         if isinstance(self.mean, (float, int)):
#             video -= self.mean
#         else:
#             video -= self.mean.reshape(3, 1, 1, 1)

#         if isinstance(self.std, (float, int)):
#             video /= self.std
#         else:
#             video /= self.std.reshape(3, 1, 1, 1)

#         # Set number of frames
#         c, f, h, w = video.shape
#         if self.length is None:
#             # Take as many frames as possible
#             length = f // self.period
#         else:
#             # Take specified number of frames
#             length = self.length

#         if self.max_length is not None:
#             # Shorten videos to max_length
#             length = min(length, self.max_length)

#         if f < length * self.period:
#             # Pad video with frames filled with zeros if too short
#             # 0 represents the mean color (dark grey), since this is after normalization
#             video = np.concatenate((video, np.zeros((c, length * self.period - f, h, w), video.dtype)), axis=1)
#             c, f, h, w = video.shape  # pylint: disable=E0633

#         if self.clips == "all":
#             # Take all possible clips of desired length
#             start = np.arange(f - (length - 1) * self.period)
#         else:
#             # Take random clips from video
#             start = np.random.choice(f - (length - 1) * self.period, self.clips)

#         # Gather targets
#         target = []
#         for t in self.target_type:
#             key = self.fnames[index]
#             if t == "Filename":
#                 target.append(self.fnames[index])
#             elif t == "LargeIndex":
#                 # Traces are sorted by cross-sectional area
#                 # Largest (diastolic) frame is last
#                 target.append(np.int(self.frames[key][-1]))
#             elif t == "SmallIndex":
#                 # Largest (diastolic) frame is first
#                 target.append(np.int(self.frames[key][0]))
#             elif t == "LargeFrame":
#                 target.append(video[:, self.frames[key][-1], :, :])
#             elif t == "SmallFrame":
#                 target.append(video[:, self.frames[key][0], :, :])
#             elif t in ["LargeTrace", "SmallTrace"]:
#                 if t == "LargeTrace":
#                     t = self.trace[key][self.frames[key][-1]]
#                 else:
#                     t = self.trace[key][self.frames[key][0]]
#                 x1, y1, x2, y2 = t[:, 0], t[:, 1], t[:, 2], t[:, 3]
#                 x = np.concatenate((x1[1:], np.flip(x2[1:])))
#                 y = np.concatenate((y1[1:], np.flip(y2[1:])))

#                 r, c = skimage.draw.polygon(np.rint(y).astype(np.int), np.rint(x).astype(np.int), (video.shape[2], video.shape[3]))
#                 mask = np.zeros((video.shape[2], video.shape[3]), np.float32)
#                 mask[r, c] = 1
#                 target.append(mask)
#             else:
#                 if self.split == "CLINICAL_TEST" or self.split == "EXTERNAL_TEST":
#                     target.append(np.float32(0))
#                 else:
#                     target.append(np.float32(self.outcome[index][self.header.index(t)]))

#         if target != []:
#             target = tuple(target) if len(target) > 1 else target[0]
#             if self.target_transform is not None:
#                 target = self.target_transform(target)

#         # Select clips from video
#         video = tuple(video[:, s + self.period * np.arange(length), :, :] for s in start)
#         if self.clips == 1:
#             video = video[0]
#         else:
#             video = np.stack(video)

#         if self.pad is not None:
#             # Add padding of zeros (mean color of videos)
#             # Crop of original size is taken out
#             # (Used as augmentation)
#             c, l, h, w = video.shape
#             temp = np.zeros((c, l, h + 2 * self.pad, w + 2 * self.pad), dtype=video.dtype)
#             temp[:, :, self.pad:-self.pad, self.pad:-self.pad] = video  # pylint: disable=E1130
#             i, j = np.random.randint(0, 2 * self.pad, 2)
#             video = temp[:, :, i:(i + h), j:(j + w)]

#         return video, target

#     def __len__(self):
#         return len(self.fnames)

#     def extra_repr(self) -> str:
#         """Additional information to add at end of __repr__."""
#         lines = ["Target type: {target_type}", "Split: {split}"]
#         return '\n'.join(lines).format(**self.__dict__)


# def _defaultdict_of_lists():
#     """Returns a defaultdict of lists.

#     This is used to avoid issues with Windows (if this function is anonymous,
#     the Echo dataset cannot be used in a dataloader).
#     """

#     return collections.defaultdict(list)
