# Supplementary material for: Quantification of left ventricular mass in multiple views of echocardiograms using model-agnostic meta learning in a few-shot setting
Source: PeerJ Comput Sci. 2025 Sep 16;11:e3161. doi: 10.7717/peerj-cs.3161 (PMC12453733; doi:10.7717/peerj-cs.3161)
Supplement: Supplemental Information 2 [file peerj-cs-11-3161-s002.zip]

Archive with 1,850 entries (1,839 files):
- PSAX/
- __MACOSX/._PSAX
- PSAX/train_100/
- __MACOSX/PSAX/._train_100
- PSAX/labels.csv
- __MACOSX/PSAX/._labels.csv
- PSAX/.DS_Store
- __MACOSX/PSAX/._.DS_Store
- PSAX/test/
- __MACOSX/PSAX/._test
- PSAX/20/
- __MACOSX/PSAX/._20
- PSAX/10/
- __MACOSX/PSAX/._10
- PSAX/30/
- __MACOSX/PSAX/._30
- PSAX/json/
- __MACOSX/PSAX/._json
- PSAX/train/
- __MACOSX/PSAX/._train
- PSAX/train+val/
- __MACOSX/PSAX/._train+val
- PSAX/5/
- __MACOSX/PSAX/._5
- PSAX/val/
- __MACOSX/PSAX/._val
- PSAX/train_100/1614s1_38.png
- __MACOSX/PSAX/train_100/._1614s1_38.png
- PSAX/train_100/1477s1_26.png
- __MACOSX/PSAX/train_100/._1477s1_26.png
- PSAX/train_100/1641s1_29.png
- __MACOSX/PSAX/train_100/._1641s1_29.png
- PSAX/train_100/2038s1_65.png
- __MACOSX/PSAX/train_100/._2038s1_65.png
- PSAX/train_100/1754s1_11.png
- __MACOSX/PSAX/train_100/._1754s1_11.png
- PSAX/train_100/1082s1_10.png
- __MACOSX/PSAX/train_100/._1082s1_10.png
- PSAX/train_100/1614s1_39.png
- __MACOSX/PSAX/train_100/._1614s1_39.png
- PSAX/train_100/1490s2_26.png
- __MACOSX/PSAX/train_100/._1490s2_26.png
- PSAX/train_100/1393s1_57.png
- __MACOSX/PSAX/train_100/._1393s1_57.png
- PSAX/train_100/1873s1_68.png
- __MACOSX/PSAX/train_100/._1873s1_68.png
- PSAX/train_100/1851s3_55.png
- __MACOSX/PSAX/train_100/._1851s3_55.png
- PSAX/train_100/1082s1_12.png
- __MACOSX/PSAX/train_100/._1082s1_12.png
- PSAX/train_100/2038s1_66.png
- __MACOSX/PSAX/train_100/._2038s1_66.png
- PSAX/train_100/1754s1_12.png
- __MACOSX/PSAX/train_100/._1754s1_12.png
- PSAX/train_100/1082s1_13.png
- __MACOSX/PSAX/train_100/._1082s1_13.png
- PSAX/train_100/1851s3_54.png
- __MACOSX/PSAX/train_100/._1851s3_54.png
- PSAX/train_100/1089s1_38.png
- __MACOSX/PSAX/train_100/._1089s1_38.png
- PSAX/train_100/1071s1_28.png
- __MACOSX/PSAX/train_100/._1071s1_28.png
- PSAX/train_100/1490s2_27.png
- __MACOSX/PSAX/train_100/._1490s2_27.png
- PSAX/train_100/1508s1_21.png
- __MACOSX/PSAX/train_100/._1508s1_21.png
- PSAX/train_100/1873s1_51.png
- __MACOSX/PSAX/train_100/._1873s1_51.png
- PSAX/train_100/.DS_Store
- __MACOSX/PSAX/train_100/._.DS_Store
- PSAX/train_100/1508s1_20.png
- __MACOSX/PSAX/train_100/._1508s1_20.png
- PSAX/train_100/1873s1_50.png
- __MACOSX/PSAX/train_100/._1873s1_50.png
- PSAX/train_100/1490s2_36.png
- __MACOSX/PSAX/train_100/._1490s2_36.png
- PSAX/train_100/1393s1_45.png
- __MACOSX/PSAX/train_100/._1393s1_45.png
- PSAX/train_100/1508s1_22.png
- __MACOSX/PSAX/train_100/._1508s1_22.png
- PSAX/train_100/1851s3_53.png
- __MACOSX/PSAX/train_100/._1851s3_53.png
- PSAX/train_100/1159s1_50.png
- __MACOSX/PSAX/train_100/._1159s1_50.png
- PSAX/train_100/1205s1_37.png
- __MACOSX/PSAX/train_100/._1205s1_37.png
- PSAX/train_100/2013s1_20.png
- __MACOSX/PSAX/train_100/._2013s1_20.png
- PSAX/train_100/1935s1_37.png
- __MACOSX/PSAX/train_100/._1935s1_37.png
- PSAX/train_100/2038s1_61.png
- __MACOSX/PSAX/train_100/._2038s1_61.png
- PSAX/train_100/1935s1_36.png
- __MACOSX/PSAX/train_100/._1935s1_36.png
- PSAX/train_100/1205s1_36.png
- __MACOSX/PSAX/train_100/._1205s1_36.png
- PSAX/train_100/1159s1_51.png
- __MACOSX/PSAX/train_100/._1159s1_51.png
- PSAX/train_100/1851s3_52.png
- __MACOSX/PSAX/train_100/._1851s3_52.png
- PSAX/train_100/1666s1_44.png
- __MACOSX/PSAX/train_100/._1666s1_44.png
- PSAX/train_100/1159s1_22.png
- __MACOSX/PSAX/train_100/._1159s1_22.png
- PSAX/train_100/1205s1_51.png
- __MACOSX/PSAX/train_100/._1205s1_51.png
- PSAX/train_100/1422s1_68.png
- __MACOSX/PSAX/train_100/._1422s1_68.png
- PSAX/train_100/1422s1_40.png
- __MACOSX/PSAX/train_100/._1422s1_40.png
- PSAX/train_100/1422s1_69.png
- __MACOSX/PSAX/train_100/._1422s1_69.png
- PSAX/train_100/1205s1_50.png
- __MACOSX/PSAX/train_100/._1205s1_50.png
- PSAX/train_100/1984s1_40.png
- __MACOSX/PSAX/train_100/._1984s1_40.png
- PSAX/train_100/1089s1_58.png
- __MACOSX/PSAX/train_100/._1089s1_58.png
- PSAX/train_100/1205s1_52.png
- __MACOSX/PSAX/train_100/._1205s1_52.png
- PSAX/train_100/1477s1_8.png
- __MACOSX/PSAX/train_100/._1477s1_8.png
- PSAX/train_100/1310s1_52.png
- __MACOSX/PSAX/train_100/._1310s1_52.png
- PSAX/train_100/1310s1_53.png
- __MACOSX/PSAX/train_100/._1310s1_53.png
- PSAX/train_100/1984s1_46.png
- __MACOSX/PSAX/train_100/._1984s1_46.png
- PSAX/train_100/1111s1_25.png
- __MACOSX/PSAX/train_100/._1111s1_25.png
- PSAX/train_100/1040s1_50.png
- __MACOSX/PSAX/train_100/._1040s1_50.png
- PSAX/train_100/1310s1_51.png
- __MACOSX/PSAX/train_100/._1310s1_51.png
- PSAX/train_100/1310s1_50.png
- __MACOSX/PSAX/train_100/._1310s1_50.png
- PSAX/train_100/1984s1_45.png
- __MACOSX/PSAX/train_100/._1984s1_45.png
- PSAX/train_100/1111s1_26.png
- __MACOSX/PSAX/train_100/._1111s1_26.png
- PSAX/train_100/1393s1_33.png
- __MACOSX/PSAX/train_100/._1393s1_33.png
- PSAX/train_100/1666s1_40.png
- __MACOSX/PSAX/train_100/._1666s1_40.png
- PSAX/train_100/1477s1_7.png
- __MACOSX/PSAX/train_100/._1477s1_7.png
- PSAX/train_100/1310s1_49.png
- __MACOSX/PSAX/train_100/._1310s1_49.png
- PSAX/train_100/1099s1_32.png
- __MACOSX/PSAX/train_100/._1099s1_32.png
- PSAX/train_100/1159s1_16.png
- __MACOSX/PSAX/train_100/._1159s1_16.png
- PSAX/train_100/1991s1_34.png
- __MACOSX/PSAX/train_100/._1991s1_34.png
- PSAX/train_100/1040s1_49.png
- __MACOSX/PSAX/train_100/._1040s1_49.png
- PSAX/train_100/2200s1_36.png
- __MACOSX/PSAX/train_100/._2200s1_36.png
- PSAX/train_100/1614s1_40.png
- __MACOSX/PSAX/train_100/._1614s1_40.png
- PSAX/train_100/1666s2_32.png
- __MACOSX/PSAX/train_100/._1666s2_32.png
- PSAX/train_100/1666s2_26.png
- __MACOSX/PSAX/train_100/._1666s2_26.png
- PSAX/train_100/1991s1_33.png
- __MACOSX/PSAX/train_100/._1991s1_33.png
- PSAX/train_100/1618s1_32.png
- __MACOSX/PSAX/train_100/._1618s1_32.png
- PSAX/train_100/1618s1_33.png
- __MACOSX/PSAX/train_100/._1618s1_33.png
- PSAX/train_100/1991s1_32.png
- __MACOSX/PSAX/train_100/._1991s1_32.png
- PSAX/train_100/1393s1_39.png
- __MACOSX/PSAX/train_100/._1393s1_39.png
- PSAX/train_100/1089s1_57.png
- __MACOSX/PSAX/train_100/._1089s1_57.png
- PSAX/train_100/1614s1_41.png
- __MACOSX/PSAX/train_100/._1614s1_41.png
- PSAX/train_100/1666s2_31.png
- __MACOSX/PSAX/train_100/._1666s2_31.png
- PSAX/train_100/1422s1_70.png
- __MACOSX/PSAX/train_100/._1422s1_70.png
- PSAX/train_100/1071s1_44.png
- __MACOSX/PSAX/train_100/._1071s1_44.png
- PSAX/train_100/1621s2_76.png
- __MACOSX/PSAX/train_100/._1621s2_76.png
- PSAX/train_100/1082s1_18.png
- __MACOSX/PSAX/train_100/._1082s1_18.png
- PSAX/train_100/1082s1_30.png
- __MACOSX/PSAX/train_100/._1082s1_30.png
- PSAX/train_100/1754s1_25.png
- __MACOSX/PSAX/train_100/._1754s1_25.png
- PSAX/train_100/1873s1_49.png
- __MACOSX/PSAX/train_100/._1873s1_49.png
- PSAX/train_100/1759s1_40.png
- __MACOSX/PSAX/train_100/._1759s1_40.png
- PSAX/train_100/1618s1_54.png
- __MACOSX/PSAX/train_100/._1618s1_54.png
- PSAX/train_100/2038s1_47.png
- __MACOSX/PSAX/train_100/._2038s1_47.png
- PSAX/train_100/1621s2_74.png
- __MACOSX/PSAX/train_100/._1621s2_74.png
- PSAX/train_100/1759s1_41.png
- __MACOSX/PSAX/train_100/._1759s1_41.png
- PSAX/train_100/1984s1_39.png
- __MACOSX/PSAX/train_100/._1984s1_39.png
- PSAX/train_100/1641s1_32.png
- __MACOSX/PSAX/train_100/._1641s1_32.png
- PSAX/train_100/1754s1_23.png
- __MACOSX/PSAX/train_100/._1754s1_23.png
- PSAX/train_100/1422s1_38.png
- __MACOSX/PSAX/train_100/._1422s1_38.png
- PSAX/train_100/1422s1_39.png
- __MACOSX/PSAX/train_100/._1422s1_39.png
- PSAX/train_100/1984s1_38.png
- __MACOSX/PSAX/train_100/._1984s1_38.png
- PSAX/train_100/1071s1_26.png
- __MACOSX/PSAX/train_100/._1071s1_26.png
- PSAX/train_100/1477s1_16.png
- __MACOSX/PSAX/train_100/._1477s1_16.png
- PSAX/train_100/1641s1_31.png
- __MACOSX/PSAX/train_100/._1641s1_31.png
- PSAX/train_100/1618s1_47.png
- __MACOSX/PSAX/train_100/._1618s1_47.png
- PSAX/train_100/1641s1_30.png
- __MACOSX/PSAX/train_100/._1641s1_30.png
- PSAX/train_100/1071s1_27.png
- __MACOSX/PSAX/train_100/._1071s1_27.png
- PSAX/test/2453s1_34.png
- __MACOSX/PSAX/test/._2453s1_34.png
- PSAX/test/2398s1_18.png
- __MACOSX/PSAX/test/._2398s1_18.png
- PSAX/test/2479s2_25.png
- __MACOSX/PSAX/test/._2479s2_25.png
- PSAX/test/2241s1_27.png
- __MACOSX/PSAX/test/._2241s1_27.png
- PSAX/test/2241s1_33.png
- __MACOSX/PSAX/test/._2241s1_33.png
- PSAX/test/3283s1_53.png
- __MACOSX/PSAX/test/._3283s1_53.png
- PSAX/test/3492s3_28.png
- __MACOSX/PSAX/test/._3492s3_28.png
- PSAX/test/3153s1_48.png
- __MACOSX/PSAX/test/._3153s1_48.png
- PSAX/test/2479s2_26.png
- __MACOSX/PSAX/test/._2479s2_26.png
- PSAX/test/2479s2_27.png
- __MACOSX/PSAX/test/._2479s2_27.png
- PSAX/test/3492s3_29.png
- __MACOSX/PSAX/test/._3492s3_29.png
- PSAX/test/3223s1_31.png
- __MACOSX/PSAX/test/._3223s1_31.png
- PSAX/test/3283s1_56.png
- __MACOSX/PSAX/test/._3283s1_56.png
- PSAX/test/3325s1_63.png
- __MACOSX/PSAX/test/._3325s1_63.png
- PSAX/test/2281s1_18.png
- __MACOSX/PSAX/test/._2281s1_18.png
- PSAX/test/3339s2_37.png
- __MACOSX/PSAX/test/._3339s2_37.png
- PSAX/test/3375s1_50.png
- __MACOSX/PSAX/test/._3375s1_50.png
- PSAX/test/3305s1_21.png
- __MACOSX/PSAX/test/._3305s1_21.png
- PSAX/test/3190s1_32.png
- __MACOSX/PSAX/test/._3190s1_32.png
- PSAX/test/3105s1_55.png
- __MACOSX/PSAX/test/._3105s1_55.png
- PSAX/test/2564s1_69.png
- __MACOSX/PSAX/test/._2564s1_69.png
- PSAX/test/3190s1_30.png
- __MACOSX/PSAX/test/._3190s1_30.png
- PSAX/test/3521s1_49.png
- __MACOSX/PSAX/test/._3521s1_49.png
- PSAX/test/3413s1_43.png
- __MACOSX/PSAX/test/._3413s1_43.png
- PSAX/test/2257s1_40.png
- __MACOSX/PSAX/test/._2257s1_40.png
- PSAX/test/3190s1_31.png
- __MACOSX/PSAX/test/._3190s1_31.png
- PSAX/test/3105s1_54.png
- __MACOSX/PSAX/test/._3105s1_54.png
- PSAX/test/3325s1_65.png
- __MACOSX/PSAX/test/._3325s1_65.png
- PSAX/test/2515s1_20.png
- __MACOSX/PSAX/test/._2515s1_20.png
- PSAX/test/3339s2_25.png
- __MACOSX/PSAX/test/._3339s2_25.png
- PSAX/test/3503s1_48.png
- __MACOSX/PSAX/test/._3503s1_48.png
- PSAX/test/2670s1_37.png
- __MACOSX/PSAX/test/._2670s1_37.png
- PSAX/test/3325s1_64.png
- __MACOSX/PSAX/test/._3325s1_64.png
- PSAX/test/3105s1_51.png
- __MACOSX/PSAX/test/._3105s1_51.png
- PSAX/test/3105s1_53.png
- __MACOSX/PSAX/test/._3105s1_53.png
- PSAX/test/2515s1_37.png
- __MACOSX/PSAX/test/._2515s1_37.png
[truncated: 1,550 more entries]
