# Supplementary material for: Quantification of left ventricular mass in multiple views of echocardiograms using model-agnostic meta learning in a few-shot setting
Source: PeerJ Comput Sci. 2025 Sep 16;11:e3161. doi: 10.7717/peerj-cs.3161 (PMC12453733; doi:10.7717/peerj-cs.3161)
Supplement: Supplemental Information 2 [file peerj-cs-11-3161-s002.zip › PSAX/labels.csv]

	FileName	Calc	Frame	X	Y
0	2948s2_56.png	7	56	54.5	23.166666666666668
1	2948s2_56.png	1	56	55.83333333333333	29.666666666666668
2	2948s2_56.png	2	56	57.16666666666667	35.5
3	2948s2_56.png	3	56	62.5	59.5
4	2948s2_56.png	4	56	63.5	64.66666666666667
5	1477s1_26.png	7	26	54.5	24.0
6	1477s1_26.png	1	26	54.33333333333333	24.166666666666668
7	1477s1_26.png	2	26	56.66666666666667	29.0
8	1477s1_26.png	3	26	66.33333333333333	49.333333333333336
9	1477s1_26.png	4	26	68.0	53.5
10	3223s1_31.png	7	31	71.33333333333333	25.666666666666668
11	3223s1_31.png	1	31	68.83333333333333	32.666666666666664
12	3223s1_31.png	2	31	67.66666666666667	36.833333333333336
13	3223s1_31.png	3	31	61.5	53.666666666666664
14	3223s1_31.png	4	31	61.66666666666667	57.5
15	3230s1_20.png	7	20	47.833333333333336	20.166666666666668
16	3230s1_20.png	1	20	50.333333333333336	26.333333333333332
17	3230s1_20.png	2	20	51.666666666666664	29.666666666666668
18	3230s1_20.png	3	20	60.16666666666667	48.0
19	3230s1_20.png	4	20	61.5	51.666666666666664
20	3283s1_61.png	7	61	60.66666666666667	21.5
21	3283s1_61.png	1	61	60.66666666666667	28.333333333333332
22	3283s1_61.png	2	61	60.83333333333333	33.166666666666664
23	3283s1_61.png	3	61	61.0	59.166666666666664
24	3283s1_61.png	4	61	61.0	63.5
25	3375s1_63.png	7	63	53.83333333333333	12.333333333333334
26	3375s1_63.png	1	63	55.0	19.0
27	3375s1_63.png	2	63	55.66666666666667	24.0
28	3375s1_63.png	3	63	60.33333333333333	50.5
29	3375s1_63.png	4	63	61.16666666666667	55.0
30	2415s1_34.png	7	34	46.166666666666664	30.166666666666668
31	2415s1_34.png	1	34	52.166666666666664	36.166666666666664
32	2415s1_34.png	2	34	54.83333333333333	38.666666666666664
33	2415s1_34.png	3	34	65.66666666666667	49.5
34	2415s1_34.png	4	34	68.0	52.5
35	1641s1_30.png	7	30	56.0	22.833333333333332
36	1641s1_30.png	1	30	55.83333333333333	23.166666666666668
37	1641s1_30.png	2	30	54.66666666666667	27.333333333333332
38	1641s1_30.png	3	30	50.833333333333336	43.0
39	1641s1_30.png	4	30	49.333333333333336	48.0
40	525s1_38.png	7	38	54.33333333333333	26.166666666666668
41	525s1_38.png	1	38	54.33333333333333	26.166666666666668
42	525s1_38.png	2	38	54.0	30.833333333333332
43	525s1_38.png	3	38	52.666666666666664	46.333333333333336
44	525s1_38.png	4	38	52.0	51.166666666666664
45	1422s1_69.png	7	69	59.0	37.5
46	1422s1_69.png	1	69	59.0	37.833333333333336
47	1422s1_69.png	2	69	60.16666666666667	44.0
48	1422s1_69.png	3	69	62.83333333333333	59.666666666666664
49	1422s1_69.png	4	69	63.83333333333333	64.5
50	1754s1_25.png	7	25	47.833333333333336	33.5
51	1754s1_25.png	1	25	48.0	33.5
52	1754s1_25.png	2	25	52.833333333333336	36.833333333333336
53	1754s1_25.png	3	25	68.33333333333333	48.0
54	1754s1_25.png	4	25	73.5	51.666666666666664
55	3659s1_54.png	7	54	57.83333333333333	13.5
56	3659s1_54.png	1	54	58.33333333333333	18.5
57	3659s1_54.png	2	54	59.0	22.833333333333332
58	3659s1_54.png	3	54	61.33333333333333	39.833333333333336
59	3659s1_54.png	4	54	62.0	44.5
60	297s1_70.png	7	70	47.853556485355654	29.707112970711297
61	297s1_70.png	1	70	47.574616457461644	29.707112970711297
62	297s1_70.png	2	70	52.87447698744769	29.428172942817294
63	297s1_70.png	3	70	67.23988842398884	29.149232914923292
64	297s1_70.png	4	70	72.5397489539749	29.428172942817294
65	3600s1_27.png	7	27	58.16666666666667	27.5
66	3600s1_27.png	1	27	60.16666666666667	33.5
67	3600s1_27.png	2	27	61.66666666666667	38.0
68	3600s1_27.png	3	27	67.66666666666667	55.666666666666664
69	3600s1_27.png	4	27	69.83333333333333	62.166666666666664
70	2670s1_37.png	7	37	60.33333333333333	19.5
71	2670s1_37.png	1	37	61.5	28.666666666666668
72	2670s1_37.png	2	37	62.0	33.166666666666664
73	2670s1_37.png	3	37	64.5	54.166666666666664
74	2670s1_37.png	4	37	64.83333333333333	58.166666666666664
75	1508s1_20.png	7	20	52.5	11.166666666666666
76	1508s1_20.png	1	20	52.166666666666664	11.666666666666666
77	1508s1_20.png	2	20	52.833333333333336	18.0
78	1508s1_20.png	3	20	53.83333333333333	47.0
79	1508s1_20.png	4	20	54.33333333333333	53.0
80	966s1_33.png	7	33	61.04825291181365	28.286189683860233
81	966s1_33.png	1	33	60.881863560732114	29.28452579034942
82	966s1_33.png	2	33	61.21464226289518	33.277870216306155
83	966s1_33.png	3	33	61.21464226289518	48.0865224625624
84	966s1_33.png	4	33	61.21464226289518	52.412645590682196
85	2894s1_53.png	7	53	44.0	20.833333333333332
86	2894s1_53.png	1	53	46.333333333333336	25.166666666666668
87	2894s1_53.png	2	53	48.333333333333336	28.5
88	2894s1_53.png	3	53	60.66666666666667	49.833333333333336
89	2894s1_53.png	4	53	62.66666666666667	53.333333333333336
90	397s1_22.png	7	22	57.66666666666667	33.333333333333336
91	397s1_22.png	1	22	57.5	33.333333333333336
92	397s1_22.png	2	22	57.83333333333333	39.0
93	397s1_22.png	3	22	58.33333333333333	53.5
94	397s1_22.png	4	22	57.83333333333333	58.833333333333336
95	546s1_55.png	7	55	66.33333333333333	38.333333333333336
96	546s1_55.png	1	55	66.16666666666667	38.0
97	546s1_55.png	2	55	67.0	42.833333333333336
98	546s1_55.png	3	55	69.83333333333333	56.833333333333336
99	546s1_55.png	4	55	70.66666666666667	61.166666666666664
100	2398s1_16.png	7	16	58.83333333333333	19.166666666666668
101	2398s1_16.png	1	16	60.16666666666667	25.166666666666668
102	2398s1_16.png	2	16	62.0	30.833333333333332
103	2398s1_16.png	3	16	67.0	47.5
104	2398s1_16.png	4	16	69.0	53.333333333333336
105	892s1_19.png	7	19	53.16666666666667	17.5
106	892s1_19.png	1	19	53.5	18.833333333333332
107	892s1_19.png	2	19	56.0	23.5
108	892s1_19.png	3	19	65.83333333333333	42.666666666666664
109	892s1_19.png	4	19	67.66666666666667	46.666666666666664
110	1040s1_47.png	7	47	63.0	19.0
111	1040s1_47.png	1	47	63.0	19.0
112	1040s1_47.png	2	47	62.0	25.333333333333332
113	1040s1_47.png	3	47	58.33333333333333	52.333333333333336
114	1040s1_47.png	4	47	57.33333333333333	58.5
115	3413s1_43.png	7	43	61.66666666666667	18.0
116	3413s1_43.png	1	43	64.33333333333333	25.666666666666668
117	3413s1_43.png	2	43	65.83333333333333	31.0
118	3413s1_43.png	3	43	73.0	50.166666666666664
119	3413s1_43.png	4	43	74.33333333333333	55.166666666666664
120	645s1_27.png	7	27	53.83333333333333	28.333333333333332
121	645s1_27.png	1	27	53.5	28.333333333333332
122	645s1_27.png	2	27	54.0	32.833333333333336
123	645s1_27.png	3	27	55.33333333333333	45.666666666666664
124	645s1_27.png	4	27	55.66666666666667	51.0
125	3153s1_46.png	7	46	52.833333333333336	29.0
126	3153s1_46.png	1	46	49.833333333333336	35.333333333333336
127	3153s1_46.png	2	46	47.833333333333336	39.0
128	3153s1_46.png	3	46	38.333333333333336	59.0
129	3153s1_46.png	4	46	36.333333333333336	63.5
130	2038s1_61.png	7	61	65.16666666666667	21.5
131	2038s1_61.png	1	61	64.83333333333333	33.5
132	2038s1_61.png	2	61	64.83333333333333	39.333333333333336
133	2038s1_61.png	3	61	64.33333333333333	57.666666666666664
134	2038s1_61.png	4	61	64.0	64.0
135	2200s1_38.png	7	38	59.5	20.166666666666668
136	2200s1_38.png	1	38	59.5	27.166666666666668
137	2200s1_38.png	2	38	59.83333333333333	31.166666666666668
138	2200s1_38.png	3	38	60.33333333333333	46.666666666666664
139	2200s1_38.png	4	38	60.5	50.833333333333336
140	892s1_23.png	7	23	55.66666666666667	23.833333333333332
141	892s1_23.png	1	23	55.5	23.833333333333332
142	892s1_23.png	2	23	57.66666666666667	29.333333333333332
143	892s1_23.png	3	23	64.33333333333333	45.5
144	892s1_23.png	4	23	66.66666666666667	51.0
145	1393s1_39.png	7	39	54.66666666666667	32.833333333333336
146	1393s1_39.png	1	39	54.5	33.0
147	1393s1_39.png	2	39	55.16666666666667	37.5
148	1393s1_39.png	3	39	56.83333333333333	48.833333333333336
149	1393s1_39.png	4	39	57.66666666666667	52.833333333333336
150	525s1_22.png	7	22	57.0	35.666666666666664
151	525s1_22.png	1	22	56.83333333333333	35.833333333333336
152	525s1_22.png	2	22	56.66666666666667	40.666666666666664
153	525s1_22.png	3	22	56.16666666666667	55.166666666666664
154	525s1_22.png	4	22	56.0	59.5
155	3283s1_56.png	7	56	59.33333333333333	15.333333333333334
156	3283s1_56.png	1	56	59.5	23.333333333333332
157	3283s1_56.png	2	56	59.66666666666667	28.166666666666668
158	3283s1_56.png	3	56	60.33333333333333	45.166666666666664
159	3283s1_56.png	4	56	60.33333333333333	49.5
160	892s1_22.png	7	22	55.83333333333333	23.833333333333332
161	892s1_22.png	1	22	55.83333333333333	23.833333333333332
162	892s1_22.png	2	22	59.16666666666667	28.666666666666668
163	892s1_22.png	3	22	72.66666666666667	48.333333333333336
164	892s1_22.png	4	22	75.66666666666667	52.333333333333336
165	3153s1_47.png	7	47	54.83333333333333	27.666666666666668
166	3153s1_47.png	1	47	52.333333333333336	32.5
167	3153s1_47.png	2	47	50.166666666666664	36.166666666666664
168	3153s1_47.png	3	47	38.833333333333336	58.166666666666664
169	3153s1_47.png	4	47	36.333333333333336	62.666666666666664
170	715s1_38.png	7	38	54.16666666666667	24.5
171	715s1_38.png	1	38	54.83333333333333	25.333333333333332
172	715s1_38.png	2	38	57.33333333333333	30.0
173	715s1_38.png	3	38	70.16666666666667	51.0
174	715s1_38.png	4	38	72.5	54.833333333333336
175	2564s1_70.png	7	70	49.0	33.833333333333336
176	2564s1_70.png	1	70	51.5	38.5
177	2564s1_70.png	2	70	53.66666666666667	42.333333333333336
178	2564s1_70.png	3	70	61.83333333333333	56.666666666666664
179	2564s1_70.png	4	70	63.66666666666667	59.833333333333336
180	645s1_26.png	7	26	54.16666666666667	31.166666666666668
181	645s1_26.png	1	26	54.33333333333333	31.0
182	645s1_26.png	2	26	57.5	36.166666666666664
183	645s1_26.png	3	26	70.5	54.333333333333336
184	645s1_26.png	4	26	73.33333333333333	58.666666666666664
185	990s1_19.png	7	19	68.5	62.666666666666664
186	990s1_19.png	1	19	57.5	34.833333333333336
187	990s1_19.png	2	19	59.5	39.5
188	990s1_19.png	3	19	66.5	58.0
189	990s1_19.png	4	19	68.16666666666667	62.833333333333336
190	899s1_8.png	7	8	63.16666666666667	22.166666666666668
191	899s1_8.png	1	8	63.0	22.166666666666668
192	899s1_8.png	2	8	63.33333333333333	26.5
193	899s1_8.png	3	8	65.0	46.5
194	899s1_8.png	4	8	65.33333333333333	51.5
195	1984s1_46.png	7	46	51.166666666666664	30.5
196	1984s1_46.png	1	46	55.0	36.666666666666664
197	1984s1_46.png	2	46	57.33333333333333	40.5
198	1984s1_46.png	3	46	65.16666666666667	53.666666666666664
199	1984s1_46.png	4	46	67.33333333333333	57.333333333333336
200	2398s1_17.png	7	17	59.83333333333333	17.666666666666668
201	2398s1_17.png	1	17	63.66666666666667	24.833333333333332
202	2398s1_17.png	2	17	65.16666666666667	28.666666666666668
203	2398s1_17.png	3	17	74.83333333333333	47.666666666666664
204	2398s1_17.png	4	17	77.16666666666667	52.166666666666664
205	1621s2_74.png	7	74	51.166666666666664	27.0
206	1621s2_74.png	1	74	50.833333333333336	27.166666666666668
207	1621s2_74.png	2	74	50.166666666666664	32.333333333333336
208	1621s2_74.png	3	74	47.166666666666664	51.166666666666664
209	1621s2_74.png	4	74	46.833333333333336	55.666666666666664
210	1754s1_12.png	7	12	50.333333333333336	26.5
211	1754s1_12.png	1	12	50.166666666666664	26.333333333333332
212	1754s1_12.png	2	12	52.833333333333336	31.333333333333332
213	1754s1_12.png	3	12	61.16666666666667	49.0
214	1754s1_12.png	4	12	63.33333333333333	53.0
215	1040s1_50.png	7	50	67.0	46.0
216	1040s1_50.png	1	50	49.0	22.0
217	1040s1_50.png	2	50	52.166666666666664	26.333333333333332
218	1040s1_50.png	3	50	64.33333333333333	42.333333333333336
219	1040s1_50.png	4	50	67.33333333333333	46.166666666666664
220	1082s1_10.png	7	10	58.16666666666667	21.0
221	1082s1_10.png	1	10	58.16666666666667	21.666666666666668
222	1082s1_10.png	2	10	58.0	26.5
223	1082s1_10.png	3	10	58.16666666666667	42.666666666666664
224	1082s1_10.png	4	10	58.0	48.333333333333336
225	739s1_34.png	7	34	59.66666666666667	37.166666666666664
226	739s1_34.png	1	34	59.5	37.5
227	739s1_34.png	2	34	59.33333333333333	43.333333333333336
228	739s1_34.png	3	34	59.0	59.5
229	739s1_34.png	4	34	59.16666666666667	65.0
230	546s1_62.png	7	62	57.32203389830508	34.40677966101695
231	546s1_62.png	1	62	57.32203389830508	34.40677966101695
232	546s1_62.png	2	62	58.33898305084746	38.644067796610166
233	546s1_62.png	3	62	62.57627118644068	52.71186440677966
234	546s1_62.png	4	62	63.76271186440678	56.61016949152542
235	1508s1_21.png	7	21	55.33333333333333	9.5
236	1508s1_21.png	1	21	55.33333333333333	10.0
237	1508s1_21.png	2	21	55.33333333333333	16.833333333333332
238	1508s1_21.png	3	21	56.5	52.833333333333336
239	1508s1_21.png	4	21	56.83333333333333	58.833333333333336
240	3325s1_63.png	7	63	58.66666666666667	16.0
241	3325s1_63.png	1	63	59.33333333333333	22.666666666666668
242	3325s1_63.png	2	63	60.16666666666667	27.166666666666668
243	3325s1_63.png	3	63	63.0	52.166666666666664
244	3325s1_63.png	4	63	62.0	56.333333333333336
245	3339s2_27.png	7	27	52.666666666666664	22.5
246	3339s2_27.png	1	27	54.66666666666667	28.5
247	3339s2_27.png	2	27	56.66666666666667	34.5
248	3339s2_27.png	3	27	64.5	57.0
249	3339s2_27.png	4	27	66.83333333333333	63.333333333333336
250	1082s1_30.png	7	30	48.333333333333336	24.0
251	1082s1_30.png	1	30	48.166666666666664	23.833333333333332
252	1082s1_30.png	2	30	50.666666666666664	27.333333333333332
253	1082s1_30.png	3	30	61.5	43.166666666666664
254	1082s1_30.png	4	30	63.83333333333333	46.5
255	1111s1_25.png	7	25	55.5	20.0
256	1111s1_25.png	1	25	55.5	20.833333333333332
257	1111s1_25.png	2	25	56.0	25.833333333333332
258	1111s1_25.png	3	25	57.33333333333333	43.833333333333336
259	1111s1_25.png	4	25	57.66666666666667	49.166666666666664
260	525s1_39.png	7	39	55.83333333333333	27.333333333333332
261	525s1_39.png	1	39	55.5	27.0
262	525s1_39.png	2	39	55.5	31.833333333333332
263	525s1_39.png	3	39	55.16666666666667	47.833333333333336
264	525s1_39.png	4	39	55.0	52.666666666666664
265	1422s1_68.png	7	68	56.66666666666667	31.0
266	1422s1_68.png	1	68	56.66666666666667	31.0
267	1422s1_68.png	2	68	56.83333333333333	36.5
268	1422s1_68.png	3	68	56.66666666666667	54.166666666666664
269	1422s1_68.png	4	68	57.0	58.666666666666664
270	1618s1_54.png	7	54	57.66666666666667	21.333333333333332
271	1618s1_54.png	1	54	57.5	21.5
272	1618s1_54.png	2	54	57.83333333333333	28.0
273	1618s1_54.png	3	54	59.0	57.333333333333336
274	1618s1_54.png	4	54	59.16666666666667	63.0
275	1641s1_31.png	7	31	54.66666666666667	25.333333333333332
276	1641s1_31.png	1	31	54.66666666666667	25.666666666666668
277	1641s1_31.png	2	31	54.5	29.5
278	1641s1_31.png	3	31	53.5	55.0
279	1641s1_31.png	4	31	53.16666666666667	59.666666666666664
280	2415s1_35.png	7	35	55.66666666666667	26.333333333333332
281	2415s1_35.png	1	35	56.5	32.166666666666664
282	2415s1_35.png	2	35	57.66666666666667	36.5
283	2415s1_35.png	3	35	63.33333333333333	63.166666666666664
284	2415s1_35.png	4	35	64.0	67.5
285	546s1_58.png	7	58	55.5	31.833333333333332
286	546s1_58.png	1	58	55.83333333333333	32.5
287	546s1_58.png	2	58	57.33333333333333	35.833333333333336
288	546s1_58.png	3	58	65.33333333333333	49.333333333333336
289	546s1_58.png	4	58	68.0	53.666666666666664
290	535s1_8.png	7	8	48.166666666666664	26.166666666666668
291	535s1_8.png	1	8	48.166666666666664	26.0
292	535s1_8.png	2	8	48.333333333333336	31.166666666666668
293	535s1_8.png	3	8	49.333333333333336	55.833333333333336
294	535s1_8.png	4	8	49.666666666666664	61.5
295	3105s1_51.png	7	51	45.90682196339434	18.96838602329451
296	3105s1_51.png	1	51	50.06655574043261	25.29118136439268
297	3105s1_51.png	2	51	52.72878535773711	29.28452579034942
298	3105s1_51.png	3	51	70.36605657237936	54.07653910149751
299	3105s1_51.png	4	51	73.02828618968387	57.90349417637272
300	1159s1_22.png	7	22	57.16666666666667	34.333333333333336
301	1159s1_22.png	1	22	57.16666666666667	36.166666666666664
302	1159s1_22.png	2	22	58.0	40.0
303	1159s1_22.png	3	22	62.16666666666667	61.5
304	1159s1_22.png	4	22	63.33333333333333	65.5
305	1873s1_49.png	7	49	62.33333333333333	44.333333333333336
306	1873s1_49.png	1	49	62.16666666666667	45.5
307	1873s1_49.png	2	49	62.5	50.333333333333336
308	1873s1_49.png	3	49	62.33333333333333	63.0
309	1873s1_49.png	4	49	62.5	66.66666666666667
310	3492s3_28.png	7	28	51.166666666666664	23.333333333333332
311	3492s3_28.png	1	28	56.16666666666667	30.5
312	3492s3_28.png	2	28	59.0	34.833333333333336
313	3492s3_28.png	3	28	71.16666666666667	51.5
314	3492s3_28.png	4	28	73.5	54.833333333333336
315	1089s1_57.png	7	57	58.66666666666667	36.0
316	1089s1_57.png	1	57	58.66666666666667	36.333333333333336
317	1089s1_57.png	2	57	59.0	40.333333333333336
318	1089s1_57.png	3	57	60.66666666666667	63.333333333333336
319	1089s1_57.png	4	57	61.33333333333333	67.83333333333333
320	3190s1_30.png	7	30	53.89351081530782	23.12811980033278
321	3190s1_30.png	1	30	54.22628951747089	28.119800332778702
322	3190s1_30.png	2	30	54.39267886855241	33.277870216306155
323	3190s1_30.png	3	30	56.38935108153079	60.39933444259567
324	3190s1_30.png	4	30	56.722129783693845	64.72545757071548
325	2479s2_26.png	7	26	61.5	30.166666666666668
326	2479s2_26.png	1	26	64.33333333333333	37.0
327	2479s2_26.png	2	26	66.0	41.333333333333336
328	2479s2_26.png	3	26	72.33333333333333	56.333333333333336
329	2479s2_26.png	4	26	73.83333333333333	60.5
330	2965s1_31.png	7	31	49.833333333333336	19.0
331	2965s1_31.png	1	31	52.5	23.166666666666668
332	2965s1_31.png	2	31	55.5	27.333333333333332
333	2965s1_31.png	3	31	65.0	40.333333333333336
334	2965s1_31.png	4	31	68.0	44.333333333333336
335	1666s2_31.png	7	31	59.5	21.666666666666668
336	1666s2_31.png	1	31	59.5	21.833333333333332
337	1666s2_31.png	2	31	60.5	27.333333333333332
338	1666s2_31.png	3	31	64.66666666666667	50.5
339	1666s2_31.png	4	31	65.5	55.5
340	3305s1_19.png	7	19	61.0	21.333333333333332
341	3305s1_19.png	1	19	61.83333333333333	26.166666666666668
342	3305s1_19.png	2	19	62.66666666666667	29.666666666666668
343	3305s1_19.png	3	19	67.16666666666667	52.833333333333336
344	3305s1_19.png	4	19	67.83333333333333	56.833333333333336
345	1477s1_16.png	7	16	64.5	26.0
346	1477s1_16.png	1	16	64.16666666666667	26.333333333333332
347	1477s1_16.png	2	16	66.5	30.5
348	1477s1_16.png	3	16	76.83333333333333	50.833333333333336
349	1477s1_16.png	4	16	78.5	54.5
350	3413s1_45.png	7	45	61.5	18.166666666666668
351	3413s1_45.png	1	45	63.33333333333333	23.333333333333332
352	3413s1_45.png	2	45	65.0	28.666666666666668
353	3413s1_45.png	3	45	72.83333333333333	51.166666666666664
354	3413s1_45.png	4	45	74.5	56.5
355	382s1_14.png	7	14	59.33333333333333	27.666666666666668
356	382s1_14.png	1	14	59.16666666666667	27.666666666666668
357	382s1_14.png	2	14	59.0	33.166666666666664
358	382s1_14.png	3	14	58.66666666666667	49.333333333333336
359	382s1_14.png	4	14	58.5	54.166666666666664
360	2515s1_37.png	7	37	60.8399545970488	35.07377979568672
361	2515s1_37.png	1	37	63.90465380249716	39.8410896708286
362	2515s1_37.png	2	37	65.38024971623155	42.56526674233825
363	2515s1_37.png	3	37	72.30419977298524	53.91600454029511
364	2515s1_37.png	4	37	73.8933030646992	56.8671963677639
365	1618s1_32.png	7	32	53.33333333333333	16.666666666666668
366	1618s1_32.png	1	32	53.16666666666667	17.666666666666668
367	1618s1_32.png	2	32	53.16666666666667	22.333333333333332
368	1618s1_32.png	3	32	52.166666666666664	43.333333333333336
369	1618s1_32.png	4	32	52.0	47.833333333333336
370	497s3_36.png	7	36	48.833333333333336	30.333333333333332
371	497s3_36.png	1	36	48.666666666666664	30.166666666666668
372	497s3_36.png	2	36	51.0	34.333333333333336
373	497s3_36.png	3	36	60.16666666666667	49.666666666666664
374	497s3_36.png	4	36	62.33333333333333	53.666666666666664
375	1071s1_44.png	7	44	59.33333333333333	29.5
376	1071s1_44.png	1	44	59.33333333333333	29.666666666666668
377	1071s1_44.png	2	44	59.66666666666667	35.5
378	1071s1_44.png	3	44	61.66666666666667	55.833333333333336
379	1071s1_44.png	4	44	62.33333333333333	61.666666666666664
380	2038s1_47.png	7	47	53.5	28.0
381	2038s1_47.png	1	47	55.66666666666667	34.333333333333336
382	2038s1_47.png	2	47	57.83333333333333	41.0
383	2038s1_47.png	3	47	64.0	58.5
384	2038s1_47.png	4	47	66.33333333333333	65.33333333333333
385	1666s1_40.png	7	40	62.83333333333333	21.5
386	1666s1_40.png	1	40	62.66666666666667	21.833333333333332
387	1666s1_40.png	2	40	62.5	26.833333333333332
388	1666s1_40.png	3	40	63.0	51.5
389	1666s1_40.png	4	40	63.0	55.666666666666664
390	1205s1_52.png	7	52	56.33333333333333	25.666666666666668
391	1205s1_52.png	1	52	56.33333333333333	27.333333333333332
392	1205s1_52.png	2	52	56.5	31.166666666666668
393	1205s1_52.png	3	52	58.5	53.5
394	1205s1_52.png	4	52	59.16666666666667	58.0
395	508s1_38.png	7	38	50.0	30.5
396	508s1_38.png	1	38	50.0	30.5
397	508s1_38.png	2	38	52.5	34.833333333333336
398	508s1_38.png	3	38	62.16666666666667	53.166666666666664
399	508s1_38.png	4	38	64.5	58.333333333333336
400	899s1_12.png	7	12	55.16666666666667	19.166666666666668
401	899s1_12.png	1	12	55.16666666666667	18.833333333333332
402	899s1_12.png	2	12	55.66666666666667	23.833333333333332
403	899s1_12.png	3	12	57.33333333333333	39.0
404	899s1_12.png	4	12	58.0	44.666666666666664
405	438s1_69.png	7	69	58.83333333333333	36.0
406	438s1_69.png	1	69	58.83333333333333	36.333333333333336
407	438s1_69.png	2	69	59.83333333333333	40.166666666666664
408	438s1_69.png	3	69	62.16666666666667	51.833333333333336
409	438s1_69.png	4	69	62.66666666666667	55.166666666666664
410	1754s1_23.png	7	23	57.33333333333333	33.0
411	1754s1_23.png	1	23	57.33333333333333	33.0
412	1754s1_23.png	2	23	60.5	36.833333333333336
413	1754s1_23.png	3	23	74.66666666666667	55.166666666666664
414	1754s1_23.png	4	23	77.5	59.333333333333336
415	1310s1_51.png	7	51	61.5	33.666666666666664
416	1310s1_51.png	1	51	61.5	34.0
417	1310s1_51.png	2	51	62.66666666666667	38.666666666666664
418	1310s1_51.png	3	51	68.33333333333333	60.5
419	1310s1_51.png	4	51	69.33333333333333	65.16666666666667
420	1422s1_38.png	7	38	57.33333333333333	27.0
421	1422s1_38.png	1	38	57.83333333333333	27.5
422	1422s1_38.png	2	38	59.33333333333333	32.166666666666664
423	1422s1_38.png	3	38	66.66666666666667	48.833333333333336
424	1422s1_38.png	4	38	69.0	54.0
425	1614s1_38.png	7	38	58.5	20.333333333333332
426	1614s1_38.png	1	38	58.33333333333333	20.0
427	1614s1_38.png	2	38	59.16666666666667	25.833333333333332
428	1614s1_38.png	3	38	64.83333333333333	59.166666666666664
429	1614s1_38.png	4	38	65.5	63.833333333333336
430	546s1_32.png	7	32	65.33333333333333	38.833333333333336
431	546s1_32.png	1	32	65.5	38.666666666666664
432	546s1_32.png	2	32	67.33333333333333	43.0
433	546s1_32.png	3	32	72.16666666666667	51.5
434	546s1_32.png	4	32	74.16666666666667	56.333333333333336
435	1393s1_33.png	7	33	50.833333333333336	32.5
436	1393s1_33.png	1	33	51.0	32.666666666666664
437	1393s1_33.png	2	33	53.16666666666667	37.166666666666664
438	1393s1_33.png	3	33	61.16666666666667	52.833333333333336
439	1393s1_33.png	4	33	62.66666666666667	56.5
440	966s1_35.png	7	35	57.83333333333333	35.833333333333336
441	966s1_35.png	1	35	58.16666666666667	36.166666666666664
442	966s1_35.png	2	35	60.33333333333333	41.0
443	966s1_35.png	3	35	66.33333333333333	53.5
444	966s1_35.png	4	35	68.83333333333333	57.833333333333336
445	3325s1_64.png	7	64	51.333333333333336	18.833333333333332
446	3325s1_64.png	1	64	52.833333333333336	23.166666666666668
447	3325s1_64.png	2	64	55.0	28.666666666666668
448	3325s1_64.png	3	64	61.66666666666667	48.0
449	3325s1_64.png	4	64	63.5	53.666666666666664
450	3216s2_31.png	7	31	59.33333333333333	11.833333333333334
451	3216s2_31.png	1	31	59.33333333333333	18.666666666666668
452	3216s2_31.png	2	31	59.5	22.333333333333332
453	3216s2_31.png	3	31	59.83333333333333	28.333333333333332
454	3216s2_31.png	4	31	60.0	32.166666666666664
455	2894s1_54.png	7	54	55.16666666666667	14.666666666666666
456	2894s1_54.png	1	54	55.33333333333333	21.166666666666668
457	2894s1_54.png	2	54	55.16666666666667	25.166666666666668
458	2894s1_54.png	3	54	55.66666666666667	42.5
459	2894s1_54.png	4	54	55.5	47.0
460	3325s1_65.png	7	65	53.33333333333333	15.666666666666666
461	3325s1_65.png	1	65	55.16666666666667	20.5
462	3325s1_65.png	2	65	57.5	24.5
463	3325s1_65.png	3	65	62.5	35.333333333333336
464	3325s1_65.png	4	65	64.83333333333333	39.666666666666664
465	3216s2_30.png	7	30	54.5	12.0
466	3216s2_30.png	1	30	55.16666666666667	17.166666666666668
467	3216s2_30.png	2	30	55.83333333333333	21.666666666666668
468	3216s2_30.png	3	30	58.0	39.166666666666664
469	3216s2_30.png	4	30	58.16666666666667	42.666666666666664
470	1873s1_68.png	7	68	54.83333333333333	37.333333333333336
471	1873s1_68.png	1	68	55.0	40.833333333333336
472	1873s1_68.png	2	68	55.66666666666667	46.333333333333336
473	1873s1_68.png	3	68	57.5	61.833333333333336
474	1873s1_68.png	4	68	58.0	66.66666666666667
475	1099s1_32.png	7	32	54.72545757071548	16.97171381031614
476	1099s1_32.png	1	32	54.72545757071548	17.637271214642265
477	1099s1_32.png	2	32	55.224625623960065	22.628951747088188
478	1099s1_32.png	3	32	57.720465890183036	40.43261231281198
479	1099s1_32.png	4	32	58.38602329450916	46.089850249584025
480	3521s1_50.png	7	50	50.5	15.166666666666666
481	3521s1_50.png	1	50	54.0	25.333333333333332
482	3521s1_50.png	2	50	56.0	31.166666666666668
483	3521s1_50.png	3	50	62.33333333333333	48.0
484	3521s1_50.png	4	50	64.33333333333333	53.5
485	2987s1_37.png	7	37	53.5	24.666666666666668
486	2987s1_37.png	1	37	53.66666666666667	31.833333333333332
487	2987s1_37.png	2	37	53.83333333333333	37.166666666666664
488	2987s1_37.png	3	37	54.83333333333333	55.333333333333336
489	2987s1_37.png	4	37	55.16666666666667	60.0
490	3659s1_53.png	7	53	55.0	21.5
491	3659s1_53.png	1	53	55.16666666666667	27.833333333333332
492	3659s1_53.png	2	53	55.33333333333333	32.666666666666664
493	3659s1_53.png	3	53	56.16666666666667	53.833333333333336
494	3659s1_53.png	4	53	56.16666666666667	58.166666666666664
495	3339s2_37.png	7	37	48.666666666666664	18.333333333333332
496	3339s2_37.png	1	37	51.0	22.5
497	3339s2_37.png	2	37	54.33333333333333	27.5
498	3339s2_37.png	3	37	69.33333333333333	50.166666666666664
499	3339s2_37.png	4	37	72.16666666666667	54.333333333333336
500	1422s1_39.png	7	39	54.83333333333333	20.0
501	1422s1_39.png	1	39	54.66666666666667	19.833333333333332
502	1422s1_39.png	2	39	55.66666666666667	24.333333333333332
503	1422s1_39.png	3	39	59.33333333333333	41.0
504	1422s1_39.png	4	39	60.0	44.666666666666664
505	799s1_42.png	7	42	55.5	29.166666666666668
506	799s1_42.png	1	42	55.5	29.833333333333332
507	799s1_42.png	2	42	54.83333333333333	34.0
508	799s1_42.png	3	42	53.5	57.0
509	799s1_42.png	4	42	53.0	61.833333333333336
510	1614s1_39.png	7	39	56.66666666666667	22.666666666666668
511	1614s1_39.png	1	39	56.83333333333333	22.833333333333332
512	1614s1_39.png	2	39	58.5	29.333333333333332
513	1614s1_39.png	3	39	67.5	59.0
514	1614s1_39.png	4	39	69.0	65.33333333333333
515	1310s1_50.png	7	50	63.66666666666667	30.833333333333332
516	1310s1_50.png	1	50	63.66666666666667	31.166666666666668
517	1310s1_50.png	2	50	64.0	35.833333333333336
518	1310s1_50.png	3	50	66.16666666666667	56.5
519	1310s1_50.png	4	50	66.83333333333333	60.833333333333336
520	2281s1_18.png	7	18	58.16666666666667	27.333333333333332
521	2281s1_18.png	1	18	58.0	35.5
522	2281s1_18.png	2	18	58.33333333333333	40.833333333333336
523	2281s1_18.png	3	18	58.33333333333333	60.666666666666664
524	2281s1_18.png	4	18	58.5	65.5
525	3181s1_73.png	7	73	45.333333333333336	27.166666666666668
526	3181s1_73.png	1	73	47.666666666666664	32.0
527	3181s1_73.png	2	73	49.833333333333336	36.0
528	3181s1_73.png	3	73	58.16666666666667	52.0
529	3181s1_73.png	4	73	60.16666666666667	55.666666666666664
530	3132s1_24.png	7	24	48.333333333333336	11.333333333333334
531	3132s1_24.png	1	24	49.0	17.166666666666668
532	3132s1_24.png	2	24	49.666666666666664	20.833333333333332
533	3132s1_24.png	3	24	54.33333333333333	44.0
534	3132s1_24.png	4	24	55.83333333333333	50.0
535	2013s1_20.png	7	20	53.66666666666667	27.333333333333332
536	2013s1_20.png	1	20	55.66666666666667	33.833333333333336
537	2013s1_20.png	2	20	57.0	38.166666666666664
538	2013s1_20.png	3	20	63.16666666666667	56.833333333333336
539	2013s1_20.png	4	20	65.16666666666667	61.833333333333336
540	1477s1_8.png	7	8	58.16666666666667	20.5
541	1477s1_8.png	1	8	58.0	20.833333333333332
542	1477s1_8.png	2	8	58.0	25.5
543	1477s1_8.png	3	8	58.16666666666667	45.333333333333336
544	1477s1_8.png	4	8	58.16666666666667	49.5
545	508s1_39.png	7	39	56.0	30.333333333333332
546	508s1_39.png	1	39	55.66666666666667	29.666666666666668
547	508s1_39.png	2	39	56.0	34.166666666666664
548	508s1_39.png	3	39	57.16666666666667	54.833333333333336
549	508s1_39.png	4	39	57.66666666666667	60.333333333333336
550	899s1_13.png	7	13	56.5	23.166666666666668
551	899s1_13.png	1	13	56.5	23.166666666666668
552	899s1_13.png	2	13	58.0	28.333333333333332
553	899s1_13.png	3	13	64.16666666666667	49.833333333333336
554	899s1_13.png	4	13	66.16666666666667	54.333333333333336
555	3670s1_27.png	7	27	57.0	25.666666666666668
556	3670s1_27.png	1	27	59.0	32.333333333333336
557	3670s1_27.png	2	27	60.16666666666667	38.333333333333336
558	3670s1_27.png	3	27	64.66666666666667	55.0
559	3670s1_27.png	4	27	66.0	59.833333333333336
560	1666s2_26.png	7	26	59.16666666666667	63.666666666666664
561	1666s2_26.png	1	26	67.0	31.666666666666668
562	1666s2_26.png	2	26	66.0	35.666666666666664
563	1666s2_26.png	3	26	60.0	59.5
564	1666s2_26.png	4	26	58.83333333333333	63.833333333333336
565	1618s1_33.png	7	33	54.0	16.333333333333332
566	1618s1_33.png	1	33	53.83333333333333	16.333333333333332
567	1618s1_33.png	2	33	54.0	23.166666666666668
568	1618s1_33.png	3	33	54.66666666666667	47.833333333333336
569	1618s1_33.png	4	33	54.66666666666667	53.0
570	497s3_37.png	7	37	46.333333333333336	29.166666666666668
571	497s3_37.png	1	37	46.166666666666664	28.666666666666668
572	497s3_37.png	2	37	48.833333333333336	32.5
573	497s3_37.png	3	37	61.83333333333333	51.166666666666664
574	497s3_37.png	4	37	64.33333333333333	55.333333333333336
575	2038s1_66.png	7	66	57.33333333333333	24.666666666666668
576	2038s1_66.png	1	66	58.16666666666667	31.833333333333332
577	2038s1_66.png	2	66	58.66666666666667	36.666666666666664
578	2038s1_66.png	3	66	62.0	56.333333333333336
579	2038s1_66.png	4	66	62.66666666666667	61.5
580	3413s1_44.png	7	44	59.0	20.666666666666668
581	3413s1_44.png	1	44	61.83333333333333	25.833333333333332
582	3413s1_44.png	2	44	64.33333333333333	30.666666666666668
583	3413s1_44.png	3	44	73.66666666666667	48.333333333333336
584	3413s1_44.png	4	44	76.5	53.166666666666664
585	535s1_20.png	7	20	50.0	28.5
586	535s1_20.png	1	20	49.833333333333336	28.333333333333332
587	535s1_20.png	2	20	50.333333333333336	33.5
588	535s1_20.png	3	20	51.666666666666664	56.0
589	535s1_20.png	4	20	52.0	61.5
590	2564s1_60.png	7	60	50.166666666666664	33.833333333333336
591	2564s1_60.png	1	60	52.0	39.666666666666664
592	2564s1_60.png	2	60	53.66666666666667	44.666666666666664
593	2564s1_60.png	3	60	58.66666666666667	59.0
594	2564s1_60.png	4	60	60.33333333333333	63.833333333333336
595	3670s1_31.png	7	31	58.5	25.833333333333332
596	3670s1_31.png	1	31	59.66666666666667	32.5
597	3670s1_31.png	2	31	60.66666666666667	37.833333333333336
598	3670s1_31.png	3	31	64.16666666666667	55.166666666666664
599	3670s1_31.png	4	31	65.0	60.0
600	2515s1_20.png	7	20	61.340206185567006	15.36082474226804
601	2515s1_20.png	1	20	60.309278350515456	22.680412371134018
602	2515s1_20.png	2	20	60.10309278350515	26.49484536082474
603	2515s1_20.png	3	20	58.762886597938135	35.360824742268036
604	2515s1_20.png	4	20	58.35051546391752	40.2061855670103
605	3305s1_18.png	7	18	59.16666666666667	22.166666666666668
606	3305s1_18.png	1	18	59.33333333333333	29.5
607	3305s1_18.png	2	18	59.83333333333333	35.333333333333336
608	3305s1_18.png	3	18	60.66666666666667	53.166666666666664
609	3305s1_18.png	4	18	61.16666666666667	58.666666666666664
610	297s1_57.png	7	57	52.87447698744769	29.9860529986053
611	297s1_57.png	1	57	52.7350069735007	29.9860529986053
612	297s1_57.png	2	57	52.5955369595537	36.82008368200837
613	297s1_57.png	3	57	52.7350069735007	58.85634588563459
614	297s1_57.png	4	57	52.5955369595537	64.71408647140865
615	1071s1_28.png	7	28	56.0	29.833333333333332
616	1071s1_28.png	1	28	56.0	30.0
617	1071s1_28.png	2	28	58.66666666666667	35.0
618	1071s1_28.png	3	28	69.33333333333333	55.5
619	1071s1_28.png	4	28	71.33333333333333	59.666666666666664
620	2479s2_27.png	7	27	62.33333333333333	29.666666666666668
621	2479s2_27.png	1	27	64.5	36.833333333333336
622	2479s2_27.png	2	27	66.0	42.166666666666664
623	2479s2_27.png	3	27	70.83333333333333	57.833333333333336
624	2479s2_27.png	4	27	71.66666666666667	62.166666666666664
625	2965s1_30.png	7	30	58.0	16.0
626	2965s1_30.png	1	30	59.16666666666667	24.0
627	2965s1_30.png	2	30	59.66666666666667	29.166666666666668
628	2965s1_30.png	3	30	61.33333333333333	42.166666666666664
629	2965s1_30.png	4	30	62.16666666666667	46.833333333333336
630	1984s1_40.png	7	40	57.83333333333333	32.333333333333336
631	1984s1_40.png	1	40	59.83333333333333	37.0
632	1984s1_40.png	2	40	61.83333333333333	41.166666666666664
633	1984s1_40.png	3	40	67.33333333333333	54.333333333333336
634	1984s1_40.png	4	40	69.16666666666667	59.166666666666664
635	806s2_39.png	7	39	60.66666666666667	26.833333333333332
636	806s2_39.png	1	39	61.0	27.0
637	806s2_39.png	2	39	62.66666666666667	32.0
638	806s2_39.png	3	39	71.0	50.666666666666664
639	806s2_39.png	4	39	73.0	56.166666666666664
640	3503s1_48.png	7	48	64.83333333333333	67.16666666666667
641	3503s1_48.png	1	48	51.166666666666664	24.166666666666668
642	3503s1_48.png	2	48	53.16666666666667	30.333333333333332
643	3503s1_48.png	3	48	60.66666666666667	53.833333333333336
644	3503s1_48.png	4	48	62.33333333333333	59.333333333333336
645	990s1_25.png	7	25	48.833333333333336	38.5
646	990s1_25.png	1	25	48.666666666666664	38.333333333333336
647	990s1_25.png	2	25	51.166666666666664	43.666666666666664
648	990s1_25.png	3	25	61.33333333333333	65.0
649	990s1_25.png	4	25	63.5	69.33333333333333
650	3190s1_31.png	7	31	61.66666666666667	75.0
651	3190s1_31.png	1	31	49.666666666666664	36.5
652	3190s1_31.png	2	31	51.333333333333336	41.333333333333336
653	3190s1_31.png	3	31	58.33333333333333	64.0
654	3190s1_31.png	4	31	59.66666666666667	68.33333333333333
655	739s1_32.png	7	32	55.0	39.333333333333336
656	739s1_32.png	1	32	55.0	39.333333333333336
657	739s1_32.png	2	32	56.83333333333333	43.833333333333336
658	739s1_32.png	3	32	63.83333333333333	58.333333333333336
659	739s1_32.png	4	32	65.66666666666667	62.5
660	3492s3_29.png	7	29	47.166666666666664	28.5
661	3492s3_29.png	1	29	52.833333333333336	32.333333333333336
662	3492s3_29.png	2	29	55.5	35.666666666666664
663	3492s3_29.png	3	29	70.5	49.0
664	3492s3_29.png	4	29	74.0	52.5
665	1393s1_45.png	7	45	57.5	31.166666666666668
666	1393s1_45.png	1	45	57.5	31.333333333333332
667	1393s1_45.png	2	45	57.66666666666667	36.0
668	1393s1_45.png	3	45	59.83333333333333	55.666666666666664
669	1393s1_45.png	4	45	60.5	60.5
670	2241s1_27.png	7	27	56.83333333333333	24.166666666666668
671	2241s1_27.png	1	27	57.33333333333333	30.833333333333332
672	2241s1_27.png	2	27	58.0	35.833333333333336
673	2241s1_27.png	3	27	59.83333333333333	58.333333333333336
674	2241s1_27.png	4	27	60.16666666666667	62.666666666666664
675	3283s1_53.png	7	53	57.5	23.5
676	3283s1_53.png	1	53	57.5	29.5
677	3283s1_53.png	2	53	57.16666666666667	34.333333333333336
678	3283s1_53.png	3	53	56.33333333333333	59.333333333333336
679	3283s1_53.png	4	53	56.33333333333333	63.833333333333336
680	1310s1_49.png	7	49	60.5	32.0
681	1310s1_49.png	1	49	60.5	31.833333333333332
682	1310s1_49.png	2	49	61.83333333333333	37.833333333333336
683	1310s1_49.png	3	49	66.0	58.166666666666664
684	1310s1_49.png	4	49	67.33333333333333	64.16666666666667
685	3503s1_26.png	7	26	52.166666666666664	12.833333333333334
686	3503s1_26.png	1	26	52.666666666666664	21.166666666666668
687	3503s1_26.png	2	26	53.33333333333333	27.166666666666668
688	3503s1_26.png	3	26	54.5	42.833333333333336
689	3503s1_26.png	4	26	55.16666666666667	47.333333333333336
690	2038s1_65.png	7	65	65.0	70.66666666666667
691	2038s1_65.png	1	65	56.16666666666667	34.833333333333336
692	2038s1_65.png	2	65	57.5	40.0
693	2038s1_65.png	3	65	62.16666666666667	59.666666666666664
694	2038s1_65.png	4	65	63.66666666666667	65.83333333333333
695	899s1_30.png	7	30	58.0	25.0
696	899s1_30.png	1	30	57.83333333333333	25.0
697	899s1_30.png	2	30	59.16666666666667	30.0
698	899s1_30.png	3	30	65.16666666666667	52.0
699	899s1_30.png	4	30	66.83333333333333	58.166666666666664
700	1159s1_50.png	7	50	59.0	28.166666666666668
701	1159s1_50.png	1	50	58.83333333333333	28.833333333333332
702	1159s1_50.png	2	50	58.83333333333333	33.333333333333336
703	1159s1_50.png	3	50	59.33333333333333	57.833333333333336
704	1159s1_50.png	4	50	59.0	62.666666666666664
705	3521s1_49.png	7	49	65.66666666666667	58.5
706	3521s1_49.png	1	49	51.666666666666664	19.666666666666668
707	3521s1_49.png	2	49	53.66666666666667	25.833333333333332
708	3521s1_49.png	3	49	60.0	42.666666666666664
709	3521s1_49.png	4	49	62.33333333333333	49.0
710	1984s1_38.png	7	38	55.0	30.333333333333332
711	1984s1_38.png	1	38	57.5	36.833333333333336
712	1984s1_38.png	2	38	59.16666666666667	41.0
713	1984s1_38.png	3	38	66.16666666666667	57.0
714	1984s1_38.png	4	38	67.83333333333333	61.833333333333336
715	2564s1_63.png	7	63	58.0	28.5
716	2564s1_63.png	1	63	58.5	35.666666666666664
717	2564s1_63.png	2	63	58.33333333333333	40.0
718	2564s1_63.png	3	63	59.66666666666667	59.0
719	2564s1_63.png	4	63	59.83333333333333	63.666666666666664
720	3216s2_29.png	7	29	70.0	55.666666666666664
721	3216s2_29.png	1	29	53.0	19.666666666666668
722	3216s2_29.png	2	29	55.16666666666667	24.0
723	3216s2_29.png	3	29	65.5	46.333333333333336
724	3216s2_29.png	4	29	67.33333333333333	49.833333333333336
725	1991s1_32.png	7	32	58.16666666666667	30.166666666666668
726	1991s1_32.png	1	32	57.83333333333333	36.833333333333336
727	1991s1_32.png	2	32	58.0	40.833333333333336
728	1991s1_32.png	3	32	57.33333333333333	65.33333333333333
729	1991s1_32.png	4	32	57.33333333333333	68.66666666666667
730	3670s1_32.png	7	32	57.16666666666667	24.5
731	3670s1_32.png	1	32	59.16666666666667	31.666666666666668
732	3670s1_32.png	2	32	60.83333333333333	38.0
733	3670s1_32.png	3	32	64.5	51.0
734	3670s1_32.png	4	32	66.16666666666667	56.5
735	1089s1_38.png	7	38	54.83333333333333	37.333333333333336
736	1089s1_38.png	1	38	55.16666666666667	38.166666666666664
737	1089s1_38.png	2	38	58.16666666666667	44.0
738	1089s1_38.png	3	38	65.0	57.5
739	1089s1_38.png	4	38	67.83333333333333	62.5
740	2281s1_17.png	7	17	59.16666666666667	72.5
741	2281s1_17.png	1	17	60.66666666666667	33.0
742	2281s1_17.png	2	17	60.5	37.166666666666664
743	2281s1_17.png	3	17	59.83333333333333	59.5
744	2281s1_17.png	4	17	59.66666666666667	63.666666666666664
745	297s1_54.png	7	54	54.68758716875871	27.89400278940028
746	297s1_54.png	1	54	54.54811715481172	27.615062761506277
747	297s1_54.png	2	54	54.54811715481172	33.61227336122734
748	297s1_54.png	3	54	54.408647140864716	57.04323570432357
749	297s1_54.png	4	54	54.408647140864716	62.064156206415625
750	1477s1_7.png	7	7	58.55241264559068	19.966722129783694
751	1477s1_7.png	1	7	58.55241264559068	20.299500831946755
752	1477s1_7.png	2	7	58.38602329450916	24.958402662229616
753	1477s1_7.png	3	7	59.05158069883528	39.10149750415974
754	1477s1_7.png	4	7	59.2179700499168	43.26123128119801
755	990s1_26.png	7	26	47.333333333333336	39.0
756	990s1_26.png	1	26	47.333333333333336	39.5
757	990s1_26.png	2	26	50.166666666666664	43.5
758	990s1_26.png	3	26	62.0	62.0
759	990s1_26.png	4	26	64.16666666666667	65.16666666666667
760	715s1_46.png	7	46	52.833333333333336	25.666666666666668
761	715s1_46.png	1	46	52.666666666666664	25.666666666666668
762	715s1_46.png	2	46	54.83333333333333	29.333333333333332
763	715s1_46.png	3	46	61.16666666666667	40.166666666666664
764	715s1_46.png	4	46	63.0	43.666666666666664
765	438s1_71.png	7	71	54.66666666666667	19.666666666666668
766	438s1_71.png	1	71	54.5	19.333333333333332
767	438s1_71.png	2	71	57.33333333333333	22.666666666666668
768	438s1_71.png	3	71	64.0	30.833333333333332
769	438s1_71.png	4	71	66.66666666666667	34.166666666666664
770	3190s1_32.png	7	32	46.666666666666664	31.166666666666668
771	3190s1_32.png	1	32	49.166666666666664	37.333333333333336
772	3190s1_32.png	2	32	51.0	41.5
773	3190s1_32.png	3	32	57.0	55.833333333333336
774	3190s1_32.png	4	32	59.16666666666667	60.166666666666664
775	3305s1_21.png	7	21	63.0	23.333333333333332
776	3305s1_21.png	1	21	63.16666666666667	24.833333333333332
777	3305s1_21.png	2	21	63.66666666666667	29.833333333333332
778	3305s1_21.png	3	21	66.66666666666667	53.166666666666664
779	3305s1_21.png	4	21	67.5	58.0
780	535s1_19.png	7	19	50.833333333333336	24.833333333333332
781	535s1_19.png	1	19	50.833333333333336	24.333333333333332
782	535s1_19.png	2	19	50.666666666666664	29.333333333333332
783	535s1_19.png	3	19	49.833333333333336	54.333333333333336
784	535s1_19.png	4	19	49.833333333333336	60.333333333333336
785	966s1_40.png	7	40	58.66666666666667	33.666666666666664
786	966s1_40.png	1	40	58.66666666666667	34.666666666666664
787	966s1_40.png	2	40	59.33333333333333	39.666666666666664
788	966s1_40.png	3	40	62.0	60.5
789	966s1_40.png	4	40	63.0	66.66666666666667
790	739s1_31.png	7	31	58.16666666666667	37.166666666666664
791	739s1_31.png	1	31	58.16666666666667	37.666666666666664
792	739s1_31.png	2	31	59.83333333333333	43.0
793	739s1_31.png	3	31	65.5	61.833333333333336
794	739s1_31.png	4	31	67.33333333333333	66.83333333333333
795	508s1_36.png	7	36	56.16666666666667	32.666666666666664
796	508s1_36.png	1	36	56.33333333333333	31.666666666666668
797	508s1_36.png	2	36	56.16666666666667	36.333333333333336
798	508s1_36.png	3	36	55.83333333333333	59.833333333333336
799	508s1_36.png	4	36	55.66666666666667	64.5
800	497s3_38.png	7	38	57.16666666666667	33.166666666666664
801	497s3_38.png	1	38	56.83333333333333	33.0
802	497s3_38.png	2	38	58.33333333333333	37.833333333333336
803	497s3_38.png	3	38	63.16666666666667	54.166666666666664
804	497s3_38.png	4	38	64.83333333333333	59.166666666666664
805	966s1_37.png	7	37	57.33333333333333	27.333333333333332
806	966s1_37.png	1	37	57.66666666666667	29.166666666666668
807	966s1_37.png	2	37	58.5	33.166666666666664
808	966s1_37.png	3	37	63.83333333333333	56.833333333333336
809	966s1_37.png	4	37	65.16666666666667	62.333333333333336
810	546s1_30.png	7	30	67.4915254237288	37.62711864406779
811	546s1_30.png	1	30	67.32203389830508	37.28813559322034
812	546s1_30.png	2	30	67.66101694915254	42.20338983050847
813	546s1_30.png	3	30	67.83050847457626	56.44067796610169
814	546s1_30.png	4	30	68.33898305084745	60.67796610169491
815	799s1_41.png	7	41	58.83333333333333	21.833333333333332
816	799s1_41.png	1	41	59.0	21.166666666666668
817	799s1_41.png	2	41	58.5	26.833333333333332
818	799s1_41.png	3	41	57.0	48.166666666666664
819	799s1_41.png	4	41	57.0	53.5
820	1490s2_36.png	7	36	60.5	33.833333333333336
821	1490s2_36.png	1	36	60.5	33.833333333333336
822	1490s2_36.png	2	36	61.33333333333333	39.166666666666664
823	1490s2_36.png	3	36	66.16666666666667	62.333333333333336
824	1490s2_36.png	4	36	67.33333333333333	67.0
825	1310s1_53.png	7	53	66.66666666666667	33.833333333333336
826	1310s1_53.png	1	53	66.66666666666667	34.666666666666664
827	1310s1_53.png	2	53	66.33333333333333	39.833333333333336
828	1310s1_53.png	3	53	66.16666666666667	61.5
829	1310s1_53.png	4	53	66.0	65.83333333333333
830	438s1_47.png	7	47	60.382695507487526	39.267886855241265
831	438s1_47.png	1	47	60.21630615640599	38.935108153078204
832	438s1_47.png	2	47	60.881863560732114	43.427620632279535
833	438s1_47.png	3	47	64.87520798668885	61.064891846921796
834	438s1_47.png	4	47	65.37437603993345	64.89184692179701
835	1873s1_51.png	7	51	56.5	40.833333333333336
836	1873s1_51.png	1	51	56.33333333333333	41.166666666666664
837	1873s1_51.png	2	51	57.0	44.5
838	1873s1_51.png	3	51	60.0	62.333333333333336
839	1873s1_51.png	4	51	60.33333333333333	66.0
840	3492s3_30.png	7	30	59.5	15.5
841	3492s3_30.png	1	30	59.5	22.666666666666668
842	3492s3_30.png	2	30	59.83333333333333	27.166666666666668
843	3492s3_30.png	3	30	61.0	45.666666666666664
844	3492s3_30.png	4	30	61.0	51.166666666666664
845	3521s1_69.png	7	69	55.83333333333333	16.833333333333332
846	3521s1_69.png	1	69	55.83333333333333	24.666666666666668
847	3521s1_69.png	2	69	55.66666666666667	30.333333333333332
848	3521s1_69.png	3	69	56.33333333333333	53.833333333333336
849	3521s1_69.png	4	69	56.33333333333333	60.166666666666664
850	1071s1_27.png	7	27	53.33333333333333	29.5
851	1071s1_27.png	1	27	53.5	29.5
852	1071s1_27.png	2	27	56.33333333333333	35.0
853	1071s1_27.png	3	27	69.0	55.666666666666664
854	1071s1_27.png	4	27	71.5	60.0
855	3105s1_54.png	7	54	47.333333333333336	18.833333333333332
856	3105s1_54.png	1	54	49.333333333333336	23.666666666666668
857	3105s1_54.png	2	54	50.833333333333336	27.166666666666668
858	3105s1_54.png	3	54	58.66666666666667	46.666666666666664
859	3105s1_54.png	4	54	60.33333333333333	50.333333333333336
860	1614s1_41.png	7	41	56.83333333333333	21.166666666666668
861	1614s1_41.png	1	41	56.5	21.166666666666668
862	1614s1_41.png	2	41	56.66666666666667	25.833333333333332
863	1614s1_41.png	3	41	56.5	45.5
864	1614s1_41.png	4	41	56.5	50.333333333333336
865	1851s3_54.png	7	54	47.5	34.5
866	1851s3_54.png	1	54	49.333333333333336	38.666666666666664
867	1851s3_54.png	2	54	52.166666666666664	43.166666666666664
868	1851s3_54.png	3	54	61.16666666666667	60.666666666666664
869	1851s3_54.png	4	54	63.33333333333333	64.66666666666667
870	899s1_10.png	7	10	56.0	20.5
871	899s1_10.png	1	10	56.16666666666667	20.666666666666668
872	899s1_10.png	2	10	57.83333333333333	26.0
873	899s1_10.png	3	10	65.66666666666667	47.833333333333336
874	899s1_10.png	4	10	67.0	52.833333333333336
875	1618s1_47.png	7	47	55.0	22.0
876	1618s1_47.png	1	47	55.0	22.166666666666668
877	1618s1_47.png	2	47	53.16666666666667	27.333333333333332
878	1618s1_47.png	3	47	41.666666666666664	58.0
879	1618s1_47.png	4	47	40.166666666666664	62.5
880	1205s1_50.png	7	50	58.66666666666667	28.666666666666668
881	1205s1_50.png	1	50	58.66666666666667	29.833333333333332
882	1205s1_50.png	2	50	59.66666666666667	35.666666666666664
883	1205s1_50.png	3	50	62.5	50.833333333333336
884	1205s1_50.png	4	50	63.0	55.666666666666664
885	2241s1_28.png	7	28	51.5	23.666666666666668
886	2241s1_28.png	1	28	52.166666666666664	31.666666666666668
887	2241s1_28.png	2	28	53.16666666666667	35.333333333333336
888	2241s1_28.png	3	28	56.33333333333333	59.666666666666664
889	2241s1_28.png	4	28	56.66666666666667	62.833333333333336
890	2965s1_29.png	7	29	50.0	21.166666666666668
891	2965s1_29.png	1	29	53.33333333333333	27.0
892	2965s1_29.png	2	29	56.5	31.5
893	2965s1_29.png	3	29	68.16666666666667	50.5
894	2965s1_29.png	4	29	71.0	55.833333333333336
895	1759s1_40.png	7	40	43.833333333333336	32.5
896	1759s1_40.png	1	40	43.833333333333336	32.666666666666664
897	1759s1_40.png	2	40	46.333333333333336	37.0
898	1759s1_40.png	3	40	51.5	45.833333333333336
899	1759s1_40.png	4	40	53.66666666666667	49.0
900	1759s1_41.png	7	41	53.0	27.5
901	1759s1_41.png	1	41	53.16666666666667	27.5
902	1759s1_41.png	2	41	52.0	32.666666666666664
903	1759s1_41.png	3	41	49.166666666666664	52.0
904	1759s1_41.png	4	41	48.5	57.666666666666664
905	1082s1_18.png	7	18	55.33333333333333	21.166666666666668
906	1082s1_18.png	1	18	55.33333333333333	21.833333333333332
907	1082s1_18.png	2	18	55.66666666666667	27.166666666666668
908	1082s1_18.png	3	18	56.5	42.0
909	1082s1_18.png	4	18	56.66666666666667	47.333333333333336
910	2948s2_53.png	7	53	57.0	16.5
911	2948s2_53.png	1	53	58.66666666666667	25.166666666666668
912	2948s2_53.png	2	53	59.33333333333333	30.166666666666668
913	2948s2_53.png	3	53	62.83333333333333	48.166666666666664
914	2948s2_53.png	4	53	63.66666666666667	53.166666666666664
915	1089s1_58.png	7	58	62.5	35.5
916	1089s1_58.png	1	58	62.5	36.0
917	1089s1_58.png	2	58	62.0	41.0
918	1089s1_58.png	3	58	61.83333333333333	58.666666666666664
919	1089s1_58.png	4	58	62.16666666666667	63.5
920	3492s3_27.png	7	27	54.33333333333333	24.333333333333332
921	3492s3_27.png	1	27	57.0	30.833333333333332
922	3492s3_27.png	2	27	59.16666666666667	35.333333333333336
923	3492s3_27.png	3	27	67.66666666666667	54.0
924	3492s3_27.png	4	27	69.66666666666667	58.333333333333336
925	1205s1_51.png	7	51	58.33333333333333	27.166666666666668
926	1205s1_51.png	1	51	58.16666666666667	28.0
927	1205s1_51.png	2	51	59.0	33.0
928	1205s1_51.png	3	51	61.0	53.333333333333336
929	1205s1_51.png	4	51	61.5	58.5
930	1851s3_55.png	7	55	48.0	35.666666666666664
931	1851s3_55.png	1	55	50.166666666666664	39.333333333333336
932	1851s3_55.png	2	55	52.166666666666664	43.666666666666664
933	1851s3_55.png	3	55	61.66666666666667	61.666666666666664
934	1851s3_55.png	4	55	63.5	65.66666666666667
935	3105s1_55.png	7	55	56.0	17.333333333333332
936	3105s1_55.png	1	55	56.16666666666667	22.833333333333332
937	3105s1_55.png	2	55	56.33333333333333	27.0
938	3105s1_55.png	3	55	56.5	39.5
939	3105s1_55.png	4	55	56.66666666666667	43.166666666666664
940	1614s1_40.png	7	40	53.5	22.5
941	1614s1_40.png	1	40	53.5	23.833333333333332
942	1614s1_40.png	2	40	55.16666666666667	30.166666666666668
943	1614s1_40.png	3	40	63.5	61.166666666666664
944	1614s1_40.png	4	40	64.83333333333333	66.5
945	1422s1_40.png	7	40	48.833333333333336	19.5
946	1422s1_40.png	1	40	49.333333333333336	20.333333333333332
947	1422s1_40.png	2	40	51.0	24.333333333333332
948	1422s1_40.png	3	40	57.83333333333333	39.666666666666664
949	1422s1_40.png	4	40	60.16666666666667	44.333333333333336
950	3492s3_31.png	7	31	59.66666666666667	16.166666666666668
951	3492s3_31.png	1	31	59.83333333333333	21.5
952	3492s3_31.png	2	31	60.5	24.833333333333332
953	3492s3_31.png	3	31	62.16666666666667	37.0
954	3492s3_31.png	4	31	62.66666666666667	41.0
955	1071s1_26.png	7	26	57.33333333333333	26.333333333333332
956	1071s1_26.png	1	26	57.16666666666667	26.5
957	1071s1_26.png	2	26	59.16666666666667	31.0
958	1071s1_26.png	3	26	68.33333333333333	54.833333333333336
959	1071s1_26.png	4	26	69.83333333333333	58.5
960	1873s1_50.png	7	50	64.83333333333333	42.166666666666664
961	1873s1_50.png	1	50	64.83333333333333	43.833333333333336
962	1873s1_50.png	2	50	65.5	48.5
963	1873s1_50.png	3	50	67.33333333333333	60.5
964	1873s1_50.png	4	50	67.83333333333333	64.33333333333333
965	1310s1_52.png	7	52	64.33333333333333	33.666666666666664
966	1310s1_52.png	1	52	64.33333333333333	33.833333333333336
967	1310s1_52.png	2	52	65.0	39.0
968	1310s1_52.png	3	52	67.83333333333333	58.666666666666664
969	1310s1_52.png	4	52	69.0	63.666666666666664
970	3659s1_51.png	7	51	53.83333333333333	27.0
971	3659s1_51.png	1	51	55.66666666666667	35.0
972	3659s1_51.png	2	51	56.5	39.0
973	3659s1_51.png	3	51	62.0	62.0
974	3659s1_51.png	4	51	63.0	66.16666666666667
975	2987s1_35.png	7	35	51.833333333333336	26.166666666666668
976	2987s1_35.png	1	35	51.0	32.833333333333336
977	2987s1_35.png	2	35	50.333333333333336	37.333333333333336
978	2987s1_35.png	3	35	47.833333333333336	60.833333333333336
979	2987s1_35.png	4	35	47.166666666666664	65.16666666666667
980	966s1_36.png	7	36	58.66666666666667	29.833333333333332
981	966s1_36.png	1	36	58.66666666666667	30.5
982	966s1_36.png	2	36	60.5	36.0
983	966s1_36.png	3	36	66.5	58.0
984	966s1_36.png	4	36	68.5	63.833333333333336
985	508s1_40.png	7	40	53.5	30.5
986	508s1_40.png	1	40	53.16666666666667	30.333333333333332
987	508s1_40.png	2	40	54.0	35.5
988	508s1_40.png	3	40	56.83333333333333	54.0
989	508s1_40.png	4	40	57.33333333333333	59.0
990	508s1_37.png	7	37	48.833333333333336	33.5
991	508s1_37.png	1	37	48.833333333333336	33.666666666666664
992	508s1_37.png	2	37	51.666666666666664	39.166666666666664
993	508s1_37.png	3	37	60.5	57.833333333333336
994	508s1_37.png	4	37	62.83333333333333	62.5
995	438s1_70.png	7	70	55.16666666666667	32.0
996	438s1_70.png	1	70	55.0	32.166666666666664
997	438s1_70.png	2	70	56.33333333333333	36.166666666666664
998	438s1_70.png	3	70	62.33333333333333	53.666666666666664
999	438s1_70.png	4	70	64.16666666666667	58.166666666666664
1000	297s1_14.png	7	14	55.803347280334734	32.91492329149233
1001	297s1_14.png	1	14	55.66387726638773	32.77545327754533
1002	297s1_14.png	2	14	56.64016736401673	38.07531380753138
1003	297s1_14.png	3	14	59.011157601115755	52.58019525801953
1004	297s1_14.png	4	14	59.56903765690376	57.46164574616458
1005	217s1_23.png	7	23	62.1	22.1
1006	217s1_23.png	1	23	62.0	21.8
1007	217s1_23.png	2	23	62.0	27.6
1008	217s1_23.png	3	23	62.1	40.3
1009	217s1_23.png	4	23	62.2	45.1
1010	397s1_31.png	7	31	56.16666666666667	33.0
1011	397s1_31.png	1	31	55.66666666666667	32.333333333333336
1012	397s1_31.png	2	31	57.5	36.833333333333336
1013	397s1_31.png	3	31	61.66666666666667	50.833333333333336
1014	397s1_31.png	4	31	63.16666666666667	55.833333333333336
1015	2241s1_33.png	7	33	55.83333333333333	17.666666666666668
1016	2241s1_33.png	1	33	56.83333333333333	26.833333333333332
1017	2241s1_33.png	2	33	57.33333333333333	31.666666666666668
1018	2241s1_33.png	3	33	59.16666666666667	47.5
1019	2241s1_33.png	4	33	59.83333333333333	52.666666666666664
1020	2479s2_25.png	7	25	61.5	25.0
1021	2479s2_25.png	1	25	62.33333333333333	30.833333333333332
1022	2479s2_25.png	2	25	63.0	36.333333333333336
1023	2479s2_25.png	3	25	66.5	57.5
1024	2479s2_25.png	4	25	67.33333333333333	61.166666666666664
1025	2257s1_40.png	7	40	62.16666666666667	32.0
1026	2257s1_40.png	1	40	60.33333333333333	40.5
1027	2257s1_40.png	2	40	59.5	44.666666666666664
1028	2257s1_40.png	3	40	56.16666666666667	62.333333333333336
1029	2257s1_40.png	4	40	55.33333333333333	66.33333333333333
1030	1666s2_32.png	7	32	62.16666666666667	32.5
1031	1666s2_32.png	1	32	62.16666666666667	32.166666666666664
1032	1666s2_32.png	2	32	62.0	36.166666666666664
1033	1666s2_32.png	3	32	61.5	56.833333333333336
1034	1666s2_32.png	4	32	61.0	61.166666666666664
1035	1991s1_33.png	7	33	61.4434250764526	30.581039755351682
1036	1991s1_33.png	1	33	61.137614678899084	37.00305810397553
1037	1991s1_33.png	2	33	61.290519877675834	41.43730886850153
1038	1991s1_33.png	3	33	60.98470948012232	61.620795107033636
1039	1991s1_33.png	4	33	60.98470948012232	66.5137614678899
1040	2281s1_16.png	7	16	50.0	24.666666666666668
1041	2281s1_16.png	1	16	54.33333333333333	34.0
1042	2281s1_16.png	2	16	56.16666666666667	38.166666666666664
1043	2281s1_16.png	3	16	65.16666666666667	57.333333333333336
1044	2281s1_16.png	4	16	67.16666666666667	61.333333333333336
1045	1984s1_39.png	7	39	54.66666666666667	33.5
1046	1984s1_39.png	1	39	56.66666666666667	39.0
1047	1984s1_39.png	2	39	58.5	43.0
1048	1984s1_39.png	3	39	64.5	56.333333333333336
1049	1984s1_39.png	4	39	66.5	61.166666666666664
1050	1159s1_51.png	7	51	62.0	23.333333333333332
1051	1159s1_51.png	1	51	62.0	25.5
1052	1159s1_51.png	2	51	62.5	30.666666666666668
1053	1159s1_51.png	3	51	63.5	51.666666666666664
1054	1159s1_51.png	4	51	63.66666666666667	56.833333333333336
1055	2453s1_34.png	7	34	56.222961730449256	28.95174708818636
1056	2453s1_34.png	1	34	56.37860082304527	33.882030178326474
1057	2453s1_34.png	2	34	56.515775034293554	38.13443072702332
1058	2453s1_34.png	3	34	57.47599451303155	52.53772290809328
1059	2453s1_34.png	4	34	57.75034293552812	56.79012345679012
1060	3375s1_50.png	7	50	64.66666666666667	22.333333333333332
1061	3375s1_50.png	1	50	62.16666666666667	26.5
1062	3375s1_50.png	2	50	60.66666666666667	30.833333333333332
1063	3375s1_50.png	3	50	52.333333333333336	49.833333333333336
1064	3375s1_50.png	4	50	50.5	54.833333333333336
1065	546s1_61.png	7	61	56.83333333333333	31.666666666666668
1066	546s1_61.png	1	61	57.0	31.833333333333332
1067	546s1_61.png	2	61	58.66666666666667	37.0
1068	546s1_61.png	3	61	65.16666666666667	53.666666666666664
1069	546s1_61.png	4	61	66.83333333333333	58.5
1070	297s1_33.png	7	33	54.129707112970706	27.196652719665273
1071	297s1_33.png	1	33	54.129707112970706	27.196652719665273
1072	297s1_33.png	2	33	53.29288702928871	34.17015341701534
1073	297s1_33.png	3	33	50.921896792189685	57.04323570432357
1074	297s1_33.png	4	33	50.50348675034867	62.90097629009763
1075	1508s1_22.png	7	22	55.0	11.333333333333334
1076	1508s1_22.png	1	22	54.83333333333333	12.666666666666666
1077	1508s1_22.png	2	22	54.66666666666667	19.5
1078	1508s1_22.png	3	22	55.33333333333333	52.0
1079	1508s1_22.png	4	22	56.0	58.0
1080	3600s1_25.png	7	25	40.58236272878536	23.793677204658902
1081	3600s1_25.png	1	25	44.5757071547421	30.449251247920134
1082	3600s1_25.png	2	25	47.07154742096506	34.44259567387687
1083	3600s1_25.png	3	25	61.71381031613977	57.23793677204659
1084	3600s1_25.png	4	25	64.37603993344426	61.56405990016639
1085	1490s2_26.png	7	26	60.83333333333333	26.166666666666668
1086	1490s2_26.png	7	26	60.83333333333333	26.666666666666668
1087	1490s2_26.png	1	26	60.83333333333333	26.833333333333332
1088	1490s2_26.png	2	26	61.33333333333333	31.5
1089	1490s2_26.png	3	26	63.16666666666667	52.0
1090	1490s2_26.png	4	26	63.5	56.666666666666664
1091	2200s1_36.png	7	36	56.16666666666667	21.833333333333332
1092	2200s1_36.png	1	36	57.16666666666667	23.833333333333332
1093	2200s1_36.png	2	36	58.33333333333333	27.5
1094	2200s1_36.png	3	36	64.66666666666667	45.5
1095	2200s1_36.png	4	36	66.16666666666667	49.0
1096	3153s1_48.png	7	48	47.833333333333336	22.666666666666668
1097	3153s1_48.png	1	48	47.833333333333336	31.5
1098	3153s1_48.png	2	48	48.666666666666664	35.833333333333336
1099	3153s1_48.png	3	48	49.666666666666664	57.166666666666664
1100	3153s1_48.png	4	48	49.666666666666664	61.666666666666664
1101	1111s1_26.png	7	26	57.16666666666667	21.5
1102	1111s1_26.png	1	26	56.83333333333333	21.333333333333332
1103	1111s1_26.png	2	26	57.5	28.166666666666668
1104	1111s1_26.png	3	26	58.83333333333333	57.833333333333336
1105	1111s1_26.png	4	26	56.33333333333333	64.5
1106	2564s1_69.png	7	69	48.166666666666664	30.833333333333332
1107	2564s1_69.png	1	69	52.5	38.0
1108	2564s1_69.png	2	69	54.83333333333333	41.5
1109	2564s1_69.png	3	69	65.16666666666667	58.5
1110	2564s1_69.png	4	69	67.66666666666667	62.333333333333336
1111	297s1_72.png	7	72	43.390516039051604	32.357043235704325
1112	297s1_72.png	1	72	43.2510460251046	32.07810320781032
1113	297s1_72.png	2	72	45.482566248256624	37.517433751743376
1114	297s1_72.png	3	72	54.54811715481172	57.601115760111576
1115	297s1_72.png	4	72	57.33751743375174	62.34309623430963
1116	799s1_47.png	7	47	55.16666666666667	20.0
1117	799s1_47.png	1	47	55.16666666666667	19.833333333333332
1118	799s1_47.png	2	47	55.16666666666667	25.166666666666668
1119	799s1_47.png	3	47	56.0	43.166666666666664
1120	799s1_47.png	4	47	56.66666666666667	50.333333333333336
1121	899s1_7.png	7	7	53.66666666666667	22.833333333333332
1122	899s1_7.png	1	7	53.66666666666667	22.5
1123	899s1_7.png	2	7	55.0	27.333333333333332
1124	899s1_7.png	3	7	61.33333333333333	49.666666666666664
1125	899s1_7.png	4	7	63.33333333333333	54.833333333333336
1126	1641s1_32.png	7	32	55.16666666666667	27.333333333333332
1127	1641s1_32.png	1	32	55.16666666666667	27.166666666666668
1128	1641s1_32.png	2	32	54.5	34.166666666666664
1129	1641s1_32.png	3	32	52.833333333333336	56.166666666666664
1130	1641s1_32.png	4	32	52.666666666666664	61.5
1131	1040s1_49.png	7	49	60.83333333333333	19.666666666666668
1132	1040s1_49.png	1	49	60.66666666666667	20.333333333333332
1133	1040s1_49.png	2	49	60.83333333333333	25.5
1134	1040s1_49.png	3	49	61.5	50.666666666666664
1135	1040s1_49.png	4	49	61.83333333333333	56.333333333333336
1136	217s1_28.png	7	28	59.15062761506276	21.05997210599721
1137	217s1_28.png	1	28	58.871687587168765	21.05997210599721
1138	217s1_28.png	2	28	60.0	26.5
1139	217s1_28.png	3	28	61.7	38.5
1140	217s1_28.png	4	28	62.6	43.0
1141	2398s1_18.png	7	18	77.83333333333333	58.166666666666664
1142	2398s1_18.png	1	18	57.66666666666667	24.166666666666668
1143	2398s1_18.png	2	18	59.66666666666667	28.333333333333332
1144	2398s1_18.png	3	18	71.33333333333333	47.166666666666664
1145	2398s1_18.png	4	18	73.5	51.166666666666664
1146	2415s1_36.png	7	36	60.33333333333333	27.0
1147	2415s1_36.png	1	36	60.33333333333333	32.333333333333336
1148	2415s1_36.png	2	36	60.33333333333333	37.833333333333336
1149	2415s1_36.png	3	36	60.66666666666667	56.666666666666664
1150	2415s1_36.png	4	36	61.0	61.333333333333336
1151	3105s1_52.png	7	52	46.166666666666664	20.0
1152	3105s1_52.png	1	52	49.5	25.0
1153	3105s1_52.png	2	52	52.5	28.5
1154	3105s1_52.png	3	52	69.83333333333333	53.0
1155	3105s1_52.png	4	52	72.83333333333333	57.0
1156	1851s3_52.png	7	52	62.83333333333333	28.333333333333332
1157	1851s3_52.png	1	52	63.5	34.5
1158	1851s3_52.png	2	52	64.0	39.166666666666664
1159	1851s3_52.png	3	52	66.33333333333333	58.166666666666664
1160	1851s3_52.png	4	52	67.0	63.166666666666664
1161	1666s1_44.png	7	44	60.83333333333333	31.333333333333332
1162	1666s1_44.png	1	44	60.83333333333333	32.166666666666664
1163	1666s1_44.png	2	44	61.33333333333333	36.666666666666664
1164	1666s1_44.png	3	44	61.66666666666667	57.166666666666664
1165	1666s1_44.png	4	44	62.0	62.0
1166	1935s1_36.png	7	36	56.33333333333333	26.5
1167	1935s1_36.png	1	36	56.5	35.333333333333336
1168	1935s1_36.png	2	36	56.5	39.833333333333336
1169	1935s1_36.png	3	36	56.83333333333333	51.833333333333336
1170	1935s1_36.png	4	36	56.66666666666667	56.333333333333336
1171	892s1_21.png	7	21	54.16666666666667	17.333333333333332
1172	892s1_21.png	1	21	54.16666666666667	17.333333333333332
1173	892s1_21.png	2	21	55.33333333333333	23.0
1174	892s1_21.png	3	21	60.5	45.0
1175	892s1_21.png	4	21	61.5	49.333333333333336
1176	3181s1_40.png	7	40	58.51926298157454	12.56281407035176
1177	3181s1_40.png	1	40	59.35678391959799	20.435510887772196
1178	3181s1_40.png	2	40	59.69179229480737	25.293132328308207
1179	3181s1_40.png	3	40	62.37185929648241	47.90619765494137
1180	3181s1_40.png	4	40	62.87437185929649	53.43383584589615
1181	3339s2_28.png	7	28	59.0	18.0
1182	3339s2_28.png	1	28	59.0	25.166666666666668
1183	3339s2_28.png	2	28	59.16666666666667	29.666666666666668
1184	3339s2_28.png	3	28	59.5	58.666666666666664
1185	3339s2_28.png	4	28	60.0	64.83333333333333
1186	2670s1_39.png	7	39	61.66666666666667	20.166666666666668
1187	2670s1_39.png	1	39	62.0	29.166666666666668
1188	2670s1_39.png	2	39	62.33333333333333	34.333333333333336
1189	2670s1_39.png	3	39	62.66666666666667	42.666666666666664
1190	2670s1_39.png	4	39	63.0	48.333333333333336
1191	806s2_47.png	7	47	60.83333333333333	27.5
1192	806s2_47.png	1	47	60.66666666666667	27.5
1193	806s2_47.png	2	47	61.66666666666667	32.333333333333336
1194	806s2_47.png	3	47	67.33333333333333	58.5
1195	806s2_47.png	4	47	68.33333333333333	64.33333333333333
1196	645s1_25.png	7	25	54.33333333333333	31.666666666666668
1197	645s1_25.png	1	25	54.33333333333333	32.166666666666664
1198	645s1_25.png	2	25	54.16666666666667	36.5
1199	645s1_25.png	3	25	54.5	55.166666666666664
1200	645s1_25.png	4	25	54.33333333333333	60.833333333333336
1201	3670s1_34.png	7	34	51.333333333333336	22.0
1202	3670s1_34.png	1	34	56.33333333333333	30.166666666666668
1203	3670s1_34.png	2	34	58.33333333333333	34.0
1204	3670s1_34.png	3	34	68.16666666666667	50.666666666666664
1205	3670s1_34.png	4	34	70.5	55.166666666666664
1206	1991s1_34.png	7	34	53.0	28.166666666666668
1207	1991s1_34.png	1	34	53.83333333333333	32.333333333333336
1208	1991s1_34.png	2	34	54.83333333333333	36.333333333333336
1209	1991s1_34.png	3	34	60.16666666666667	58.666666666666664
1210	1991s1_34.png	4	34	61.0	62.833333333333336
1211	1205s1_37.png	7	37	58.5	23.333333333333332
1212	1205s1_37.png	1	37	58.5	24.0
1213	1205s1_37.png	2	37	59.0	29.166666666666668
1214	1205s1_37.png	3	37	61.33333333333333	54.5
1215	1205s1_37.png	4	37	61.66666666666667	59.5
1216	1984s1_45.png	7	45	51.5	23.666666666666668
1217	1984s1_45.png	1	45	55.0	29.333333333333332
1218	1984s1_45.png	2	45	58.33333333333333	34.666666666666664
1219	1984s1_45.png	3	45	65.5	45.5
1220	1984s1_45.png	4	45	68.5	50.666666666666664
1221	217s1_24.png	7	24	60.4	20.7
1222	217s1_24.png	1	24	60.2	20.4
1223	217s1_24.png	2	24	61.3	25.4
1224	217s1_24.png	3	24	64.4	41.9
1225	217s1_24.png	4	24	65.1	45.4
1226	1754s1_11.png	7	11	47.166666666666664	28.833333333333332
1227	1754s1_11.png	1	11	47.333333333333336	29.0
1228	1754s1_11.png	2	11	51.166666666666664	32.166666666666664
1229	1754s1_11.png	3	11	64.0	42.666666666666664
1230	1754s1_11.png	4	11	68.66666666666667	46.5
1231	1082s1_13.png	7	13	52.0	22.166666666666668
1232	1082s1_13.png	1	13	51.833333333333336	22.333333333333332
1233	1082s1_13.png	2	13	53.33333333333333	27.5
1234	1082s1_13.png	3	13	59.66666666666667	49.333333333333336
1235	1082s1_13.png	4	13	61.16666666666667	54.166666666666664
1236	966s1_46.png	7	46	49.0	34.666666666666664
1237	966s1_46.png	1	46	49.0	35.166666666666664
1238	966s1_46.png	2	46	50.833333333333336	40.166666666666664
1239	966s1_46.png	3	46	59.5	61.833333333333336
1240	966s1_46.png	4	46	61.33333333333333	66.83333333333333
1241	1641s1_29.png	7	29	53.83333333333333	24.5
1242	1641s1_29.png	1	29	54.0	24.666666666666668
1243	1641s1_29.png	2	29	53.83333333333333	27.5
1244	1641s1_29.png	3	29	52.5	39.166666666666664
1245	1641s1_29.png	4	29	52.333333333333336	42.5
1246	1082s1_12.png	7	12	48.5	22.5
1247	1082s1_12.png	1	12	48.333333333333336	22.333333333333332
1248	1082s1_12.png	2	12	51.333333333333336	27.0
1249	1082s1_12.png	3	12	62.16666666666667	44.0
1250	1082s1_12.png	4	12	64.66666666666667	48.5
1251	297s1_12.png	7	12	61.940027894002796	25.24407252440725
1252	297s1_12.png	1	12	61.80055788005579	25.24407252440725
1253	297s1_12.png	2	12	61.38214783821479	30.404463040446306
1254	297s1_12.png	3	12	59.84797768479777	48.39609483960948
1255	297s1_12.png	4	12	59.42956764295677	53.27754532775453
1256	1621s2_76.png	7	76	53.33333333333333	29.0
1257	1621s2_76.png	1	76	53.0	29.0
1258	1621s2_76.png	2	76	52.833333333333336	32.666666666666664
1259	1621s2_76.png	3	76	50.166666666666664	55.0
1260	1621s2_76.png	4	76	50.0	58.666666666666664
1261	2987s1_44.png	7	44	53.16666666666667	23.666666666666668
1262	2987s1_44.png	1	44	49.666666666666664	35.166666666666664
1263	2987s1_44.png	2	44	48.333333333333336	40.0
1264	2987s1_44.png	3	44	43.333333333333336	56.666666666666664
1265	2987s1_44.png	4	44	42.166666666666664	60.666666666666664
1266	1393s1_57.png	7	57	55.0	36.0
1267	1393s1_57.png	1	57	55.0	36.5
1268	1393s1_57.png	2	57	56.16666666666667	41.166666666666664
1269	1393s1_57.png	3	57	60.0	56.333333333333336
1270	1393s1_57.png	4	57	61.0	61.666666666666664
1271	297s1_53.png	7	53	55.38493723849372	29.707112970711297
1272	297s1_53.png	1	53	55.24546722454673	29.707112970711297
1273	297s1_53.png	2	53	55.66387726638773	35.14644351464435
1274	297s1_53.png	3	53	56.77963737796374	51.743375174337515
1275	297s1_53.png	4	53	57.05857740585775	57.182705718270576
1276	1205s1_36.png	7	36	54.33333333333333	32.666666666666664
1277	1205s1_36.png	1	36	54.66666666666667	33.5
1278	1205s1_36.png	2	36	55.66666666666667	38.166666666666664
1279	1205s1_36.png	3	36	60.33333333333333	57.833333333333336
1280	1205s1_36.png	4	36	61.83333333333333	63.166666666666664
1281	2405s1_53.png	7	53	62.5	21.5
1282	2405s1_53.png	1	53	61.5	28.833333333333332
1283	2405s1_53.png	2	53	61.33333333333333	32.833333333333336
1284	2405s1_53.png	3	53	60.0	43.5
1285	2405s1_53.png	4	53	59.83333333333333	47.0
1286	1159s1_16.png	7	16	51.666666666666664	33.333333333333336
1287	1159s1_16.png	1	16	51.666666666666664	33.833333333333336
1288	1159s1_16.png	2	16	53.0	38.666666666666664
1289	1159s1_16.png	3	16	57.66666666666667	60.5
1290	1159s1_16.png	4	16	59.16666666666667	64.66666666666667
1291	525s1_37.png	7	37	57.16666666666667	26.833333333333332
1292	525s1_37.png	1	37	57.0	27.333333333333332
1293	525s1_37.png	2	37	56.66666666666667	32.5
1294	525s1_37.png	3	37	54.83333333333333	50.666666666666664
1295	525s1_37.png	4	37	54.16666666666667	55.5
1296	806s2_46.png	7	46	62.33333333333333	28.166666666666668
1297	806s2_46.png	1	46	62.0	28.166666666666668
1298	806s2_46.png	2	46	63.16666666666667	32.666666666666664
1299	806s2_46.png	3	46	68.83333333333333	61.666666666666664
1300	806s2_46.png	4	46	69.16666666666667	66.33333333333333
1301	2670s1_38.png	7	38	53.16666666666667	19.333333333333332
1302	2670s1_38.png	1	38	55.66666666666667	28.166666666666668
1303	2670s1_38.png	2	38	57.16666666666667	33.5
1304	2670s1_38.png	3	38	64.16666666666667	57.0
1305	2670s1_38.png	4	38	65.5	62.0
1306	3181s1_41.png	7	41	53.661641541038534	18.592964824120603
1307	3181s1_41.png	1	41	52.824120603015075	24.623115577889447
1308	3181s1_41.png	2	41	52.48911222780569	29.81574539363484
1309	3181s1_41.png	3	41	50.311557788944725	50.41876046901173
1310	3181s1_41.png	4	41	49.641541038525965	56.11390284757119
1311	1935s1_37.png	7	37	56.66666666666667	29.333333333333332
1312	1935s1_37.png	1	37	56.83333333333333	34.333333333333336
1313	1935s1_37.png	2	37	57.33333333333333	39.333333333333336
1314	1935s1_37.png	3	37	58.33333333333333	56.833333333333336
1315	1935s1_37.png	4	37	58.83333333333333	61.5
1316	892s1_20.png	7	20	54.66666666666667	17.5
1317	892s1_20.png	1	20	54.5	17.666666666666668
1318	892s1_20.png	2	20	54.66666666666667	22.5
1319	892s1_20.png	3	20	55.5	36.333333333333336
1320	892s1_20.png	4	20	56.0	39.5
1321	1422s1_70.png	7	70	52.166666666666664	25.166666666666668
1322	1422s1_70.png	1	70	51.833333333333336	26.5
1323	1422s1_70.png	2	70	52.5	32.0
1324	1422s1_70.png	3	70	52.333333333333336	49.166666666666664
1325	1422s1_70.png	4	70	50.333333333333336	54.166666666666664
1326	382s1_50.png	7	50	57.16666666666667	28.0
1327	382s1_50.png	1	50	57.0	27.666666666666668
1328	382s1_50.png	2	50	58.0	32.666666666666664
1329	382s1_50.png	3	50	62.16666666666667	49.166666666666664
1330	382s1_50.png	4	50	63.16666666666667	53.166666666666664
1331	645s1_45.png	7	45	58.16666666666667	36.833333333333336
1332	645s1_45.png	1	45	58.0	37.166666666666664
1333	645s1_45.png	2	45	58.16666666666667	42.333333333333336
1334	645s1_45.png	3	45	58.5	51.333333333333336
1335	645s1_45.png	4	45	58.5	56.166666666666664
1336	3230s1_23.png	7	23	58.83333333333333	24.166666666666668
1337	3230s1_23.png	1	23	58.83333333333333	28.5
1338	3230s1_23.png	2	23	59.16666666666667	33.666666666666664
1339	3230s1_23.png	3	23	61.0	61.0
1340	3230s1_23.png	4	23	61.16666666666667	65.0
1341	1851s3_53.png	7	53	56.16666666666667	33.333333333333336
1342	1851s3_53.png	1	53	56.33333333333333	35.166666666666664
1343	1851s3_53.png	2	53	58.16666666666667	41.0
1344	1851s3_53.png	3	53	63.0	61.166666666666664
1345	1851s3_53.png	4	53	64.33333333333333	65.33333333333333
1346	3105s1_53.png	7	53	52.833333333333336	17.833333333333332
1347	3105s1_53.png	1	53	52.833333333333336	22.333333333333332
1348	3105s1_53.png	2	53	53.16666666666667	25.666666666666668
1349	3105s1_53.png	3	53	54.5	46.5
1350	3105s1_53.png	4	53	54.5	50.166666666666664
1351	806s2_31.png	7	31	60.33333333333333	30.0
1352	806s2_31.png	1	31	60.5	30.666666666666668
1353	806s2_31.png	2	31	62.5	36.833333333333336
1354	806s2_31.png	3	31	69.66666666666667	60.0
1355	806s2_31.png	4	31	71.66666666666667	65.16666666666667
1356	217s1_29.png	7	29	56.2	20.5
1357	217s1_29.png	1	29	56.0	20.3
1358	217s1_29.png	2	29	58.2	24.7
1359	217s1_29.png	3	29	61.9	31.2
1360	217s1_29.png	4	29	63.5	34.5
1361	382s1_31.png	7	31	58.83333333333333	29.333333333333332
1362	382s1_31.png	1	31	58.66666666666667	29.333333333333332
1363	382s1_31.png	2	31	59.33333333333333	33.666666666666664
1364	382s1_31.png	3	31	62.5	54.333333333333336
1365	382s1_31.png	4	31	63.5	59.5
1366	1040s1_48.png	7	48	57.5	19.5
1367	1040s1_48.png	1	48	57.5	20.0
1368	1040s1_48.png	2	48	58.83333333333333	26.5
1369	1040s1_48.png	3	48	64.0	49.666666666666664
1370	1040s1_48.png	4	48	65.33333333333333	55.833333333333336
1371	3230s1_19.png	7	19	53.16666666666667	19.166666666666668
1372	3230s1_19.png	1	19	52.666666666666664	24.666666666666668
1373	3230s1_19.png	2	19	52.333333333333336	29.0
1374	3230s1_19.png	3	19	51.166666666666664	45.5
1375	3230s1_19.png	4	19	51.0	48.833333333333336
1376	3332s1_34.png	7	34	57.22129783693843	12.64559068219634
1377	3332s1_34.png	1	34	58.88519134775375	19.966722129783694
1378	3332s1_34.png	2	34	60.04991680532446	24.459234608985025
1379	3332s1_34.png	3	34	65.7071547420965	46.25623960066556
1380	3332s1_34.png	4	34	66.87188019966722	51.08153078202995
1381	2200s1_37.png	7	37	50.666666666666664	16.833333333333332
1382	2200s1_37.png	1	37	53.66666666666667	24.0
1383	2200s1_37.png	2	37	55.66666666666667	28.166666666666668
1384	2200s1_37.png	3	37	63.16666666666667	46.666666666666664
1385	2200s1_37.png	4	37	65.5	51.166666666666664
1386	1490s2_27.png	7	27	58.0	29.5
1387	1490s2_27.png	1	27	57.83333333333333	29.333333333333332
1388	1490s2_27.png	2	27	59.0	34.0
1389	1490s2_27.png	3	27	64.0	53.0
1390	1490s2_27.png	4	27	65.16666666666667	58.0
1391	3339s2_25.png	7	25	59.83333333333333	18.333333333333332
1392	3339s2_25.png	1	25	60.66666666666667	25.666666666666668
1393	3339s2_25.png	2	25	61.0	29.833333333333332
1394	3339s2_25.png	3	25	64.16666666666667	56.833333333333336
1395	3339s2_25.png	4	25	64.66666666666667	61.833333333333336
1396	297s1_32.png	7	32	49.94560669456067	20.92050209205021
1397	297s1_32.png	1	32	49.80613668061366	21.05997210599721
1398	297s1_32.png	2	32	54.129707112970706	26.638772663877266
1399	297s1_32.png	3	32	64.58995815899581	41.283124128312416
1400	297s1_32.png	4	32	67.93723849372385	45.467224546722456
1401	546s1_60.png	7	60	54.0	32.166666666666664
1402	546s1_60.png	1	60	54.0	32.0
1403	546s1_60.png	2	60	56.0	37.166666666666664
1404	546s1_60.png	3	60	64.16666666666667	53.0
1405	546s1_60.png	4	60	66.33333333333333	57.5
